# Supplementary material for: The outcomes of SGLT-2 inhibitor utilization in diabetic kidney transplant recipients
Source: Nat Commun. 2024 Nov 20;15:10043. doi: 10.1038/s41467-024-54171-8 (PMC11579355; doi:10.1038/s41467-024-54171-8)
Supplement: Supplementary file 4 — Source Data [file 41467_2024_54171_MOESM4_ESM.xlsx]

## Sheet: Mortality
Graph Data Table
Time (Days)	Cohort 1: Survival Probability	Cohort 1: Survival Probability 95 % CI Lower	Cohort 1: Survival Probability 95 % CI Upper	Cohort 2: Survival Probability	Cohort 2: Survival Probability 95 % CI Lower	Cohort 2: Survival Probability 95 % CI Upper
91	0.999486	0.996358	0.999928	1
92	0.999486	0.996358	0.999928	0.999459	0.996169	0.999924
93	0.999486	0.996358	0.999928	0.998919	0.995684	0.99973
94	0.999486	0.996358	0.999928
95	0.999486	0.996358	0.999928
96	0.999486	0.996358	0.999928	0.998919	0.995684	0.99973
97	0.999486	0.996358	0.999928	0.998919	0.995684	0.99973
98	0.999486	0.996358	0.999928	0.998919	0.995684	0.99973
99	0.999486	0.996358	0.999928	0.998919	0.995684	0.99973
100				0.998919	0.995684	0.99973
101	0.998365	0.994935	0.999473
102	0.998365	0.994935	0.999473	0.996747	0.992774	0.998537
103	0.998365	0.994935	0.999473	0.996204	0.992054	0.998189
104	0.998365	0.994935	0.999473	0.996204	0.992054	0.998189
105	0.998365	0.994935	0.999473	0.996204	0.992054	0.998189
106				0.99566	0.991341	0.997827
107	0.998365	0.994935	0.999473	0.99566	0.991341	0.997827
108	0.998365	0.994935	0.999473
109	0.998365	0.994935	0.999473	0.99566	0.991341	0.997827
110	0.998365	0.994935	0.999473	0.99566	0.991341	0.997827
111	0.998365	0.994935	0.999473	0.995114	0.99063	0.997455
112	0.998365	0.994935	0.999473	0.995114	0.99063	0.997455
113	0.998365	0.994935	0.999473
114	0.998365	0.994935	0.999473
115	0.998365	0.994935	0.999473	0.995114	0.99063	0.997455
116	0.998365	0.994935	0.999473
117	0.998365	0.994935	0.999473
118	0.998365	0.994935	0.999473
119	0.998365	0.994935	0.999473
120	0.998365	0.994935	0.999473
121	0.998365	0.994935	0.999473	0.995114	0.99063	0.997455
122	0.998365	0.994935	0.999473
123	0.998365	0.994935	0.999473
124	0.998365	0.994935	0.999473	0.994018	0.989224	0.996683
126	0.998365	0.994935	0.999473	0.994018	0.989224	0.996683
127	0.998365	0.994935	0.999473	0.994018	0.989224	0.996683
128	0.998365	0.994935	0.999473
129	0.997787	0.994108	0.999169
130				0.994018	0.989224	0.996683
131	0.997787	0.994108	0.999169	0.993469	0.988529	0.996286
132	0.997787	0.994108	0.999169
134	0.997787	0.994108	0.999169	0.993469	0.988529	0.996286
136	0.997787	0.994108	0.999169	0.993469	0.988529	0.996286
137				0.993469	0.988529	0.996286
138				0.993469	0.988529	0.996286
139	0.997787	0.994108	0.999169
141	0.997204	0.993289	0.998836	0.992918	0.987835	0.995882
142	0.997204	0.993289	0.998836	0.992918	0.987835	0.995882
143	0.997204	0.993289	0.998836
144	0.997204	0.993289	0.998836
145	0.997204	0.993289	0.998836	0.992918	0.987835	0.995882
146	0.997204	0.993289	0.998836
147	0.997204	0.993289	0.998836	0.992918	0.987835	0.995882
148	0.997204	0.993289	0.998836	0.992918	0.987835	0.995882
149	0.997204	0.993289	0.998836	0.992918	0.987835	0.995882
151	0.997204	0.993289	0.998836
152	0.997204	0.993289	0.998836
153	0.997204	0.993289	0.998836
154	0.996615	0.992475	0.998479	0.992918	0.987835	0.995882
155	0.996615	0.992475	0.998479	0.992918	0.987835	0.995882
156	0.996615	0.992475	0.998479	0.992918	0.987835	0.995882
157	0.996615	0.992475	0.998479	0.992918	0.987835	0.995882
158	0.996615	0.992475	0.998479	0.992918	0.987835	0.995882
159	0.996615	0.992475	0.998479	0.992918	0.987835	0.995882
160	0.996615	0.992475	0.998479
161	0.996615	0.992475	0.998479	0.992918	0.987835	0.995882
162	0.996023	0.99167	0.998103	0.992918	0.987835	0.995882
163				0.992918	0.987835	0.995882
164	0.996023	0.99167	0.998103
165	0.996023	0.99167	0.998103	0.992918	0.987835	0.995882
166	0.996023	0.99167	0.998103	0.992918	0.987835	0.995882
167				0.99236	0.987134	0.995468
169	0.996023	0.99167	0.998103	0.99236	0.987134	0.995468
170	0.996023	0.99167	0.998103	0.99236	0.987134	0.995468
171	0.996023	0.99167	0.998103	0.991801	0.986435	0.995049
172	0.996023	0.99167	0.998103	0.991801	0.986435	0.995049
173	0.996023	0.99167	0.998103
174	0.996023	0.99167	0.998103	0.991801	0.986435	0.995049
175	0.996023	0.99167	0.998103	0.991801	0.986435	0.995049
176	0.996023	0.99167	0.998103	0.991801	0.986435	0.995049
177				0.991239	0.985738	0.994624
178	0.996023	0.99167	0.998103	0.991239	0.985738	0.994624
179	0.996023	0.99167	0.998103
180	0.996023	0.99167	0.998103	0.991239	0.985738	0.994624
181	0.996023	0.99167	0.998103
182	0.996023	0.99167	0.998103	0.991239	0.985738	0.994624
183	0.996023	0.99167	0.998103	0.991239	0.985738	0.994624
184	0.996023	0.99167	0.998103	0.991239	0.985738	0.994624
187	0.996023	0.99167	0.998103	0.991239	0.985738	0.994624
188				0.990674	0.985039	0.994192
189	0.996023	0.99167	0.998103	0.990108	0.984344	0.993756
190	0.996023	0.99167	0.998103	0.990108	0.984344	0.993756
192	0.996023	0.99167	0.998103	0.990108	0.984344	0.993756
193	0.996023	0.99167	0.998103
194	0.996023	0.99167	0.998103
196	0.996023	0.99167	0.998103	0.98954	0.983649	0.993316
197	0.996023	0.99167	0.998103	0.98954	0.983649	0.993316
198	0.996023	0.99167	0.998103	0.98954	0.983649	0.993316
199	0.996023	0.99167	0.998103
200				0.98954	0.983649	0.993316
201	0.996023	0.99167	0.998103	0.98954	0.983649	0.993316
202	0.996023	0.99167	0.998103	0.98954	0.983649	0.993316
203	0.996023	0.99167	0.998103	0.988401	0.982264	0.992423
204	0.996023	0.99167	0.998103	0.988401	0.982264	0.992423
205	0.996023	0.99167	0.998103	0.988401	0.982264	0.992423
207				0.988401	0.982264	0.992423
208	0.996023	0.99167	0.998103
210	0.996023	0.99167	0.998103	0.988401	0.982264	0.992423
211	0.996023	0.99167	0.998103	0.988401	0.982264	0.992423
212	0.996023	0.99167	0.998103	0.988401	0.982264	0.992423
213	0.996023	0.99167	0.998103
214	0.996023	0.99167	0.998103	0.988401	0.982264	0.992423
215	0.996023	0.99167	0.998103	0.988401	0.982264	0.992423
216	0.996023	0.99167	0.998103	0.987826	0.981568	0.991968
217	0.996023	0.99167	0.998103	0.987826	0.981568	0.991968
218	0.996023	0.99167	0.998103	0.987826	0.981568	0.991968
219	0.996023	0.99167	0.998103
221				0.987826	0.981568	0.991968
222	0.996023	0.99167	0.998103	0.987826	0.981568	0.991968
223	0.996023	0.99167	0.998103
224	0.996023	0.99167	0.998103	0.987826	0.981568	0.991968
225	0.996023	0.99167	0.998103	0.987826	0.981568	0.991968
226	0.996023	0.99167	0.998103
227				0.987826	0.981568	0.991968
228	0.996023	0.99167	0.998103	0.987826	0.981568	0.991968
229				0.987826	0.981568	0.991968
230				0.987246	0.980867	0.991508
231	0.996023	0.99167	0.998103	0.987246	0.980867	0.991508
232	0.995389	0.990792	0.997694	0.987246	0.980867	0.991508
233	0.995389	0.990792	0.997694
234	0.995389	0.990792	0.997694	0.987246	0.980867	0.991508
236	0.995389	0.990792	0.997694	0.986664	0.980166	0.991043
237	0.995389	0.990792	0.997694	0.986664	0.980166	0.991043
238	0.995389	0.990792	0.997694	0.986664	0.980166	0.991043
239	0.995389	0.990792	0.997694	0.986664	0.980166	0.991043
240	0.995389	0.990792	0.997694	0.986664	0.980166	0.991043
241	0.995389	0.990792	0.997694	0.986664	0.980166	0.991043
242	0.995389	0.990792	0.997694	0.986664	0.980166	0.991043
243	0.995389	0.990792	0.997694	0.986664	0.980166	0.991043
244	0.995389	0.990792	0.997694	0.986664	0.980166	0.991043
245	0.995389	0.990792	0.997694	0.986664	0.980166	0.991043
246	0.995389	0.990792	0.997694	0.986664	0.980166	0.991043
247				0.986664	0.980166	0.991043
248	0.995389	0.990792	0.997694
249	0.995389	0.990792	0.997694
250	0.995389	0.990792	0.997694
251				0.986664	0.980166	0.991043
252	0.995389	0.990792	0.997694	0.986664	0.980166	0.991043
253				0.986075	0.979458	0.990571
254	0.995389	0.990792	0.997694	0.986075	0.979458	0.990571
255	0.995389	0.990792	0.997694
256	0.995389	0.990792	0.997694	0.986075	0.979458	0.990571
257	0.995389	0.990792	0.997694	0.985485	0.97875	0.990096
258	0.995389	0.990792	0.997694	0.984304	0.977343	0.989139
259	0.995389	0.990792	0.997694
260	0.995389	0.990792	0.997694	0.984304	0.977343	0.989139
261	0.995389	0.990792	0.997694
262	0.995389	0.990792	0.997694	0.983713	0.976641	0.988656
263	0.995389	0.990792	0.997694
264	0.995389	0.990792	0.997694	0.983713	0.976641	0.988656
265	0.995389	0.990792	0.997694
266	0.995389	0.990792	0.997694	0.983121	0.975941	0.988171
267	0.995389	0.990792	0.997694	0.983121	0.975941	0.988171
268				0.983121	0.975941	0.988171
269	0.995389	0.990792	0.997694
270	0.995389	0.990792	0.997694
271				0.983121	0.975941	0.988171
272	0.995389	0.990792	0.997694
273	0.995389	0.990792	0.997694	0.983121	0.975941	0.988171
274	0.995389	0.990792	0.997694	0.982527	0.975241	0.987683
275	0.995389	0.990792	0.997694	0.982527	0.975241	0.987683
276				0.982527	0.975241	0.987683
277	0.995389	0.990792	0.997694	0.982527	0.975241	0.987683
279	0.995389	0.990792	0.997694	0.982527	0.975241	0.987683
280	0.995389	0.990792	0.997694	0.981932	0.97454	0.987192
281	0.995389	0.990792	0.997694	0.981932	0.97454	0.987192
282	0.994716	0.989851	0.997252	0.981932	0.97454	0.987192
283	0.994716	0.989851	0.997252	0.981932	0.97454	0.987192
284	0.994716	0.989851	0.997252	0.981932	0.97454	0.987192
285	0.994716	0.989851	0.997252
286	0.994716	0.989851	0.997252	0.981335	0.973838	0.986698
287	0.994716	0.989851	0.997252	0.981335	0.973838	0.986698
288	0.994716	0.989851	0.997252	0.980736	0.973136	0.986201
289	0.994716	0.989851	0.997252	0.980736	0.973136	0.986201
290				0.980736	0.973136	0.986201
291	0.994716	0.989851	0.997252	0.980136	0.972434	0.985701
292	0.994716	0.989851	0.997252	0.980136	0.972434	0.985701
293	0.994716	0.989851	0.997252	0.980136	0.972434	0.985701
294	0.994716	0.989851	0.997252	0.980136	0.972434	0.985701
295	0.994716	0.989851	0.997252
296	0.994716	0.989851	0.997252	0.980136	0.972434	0.985701
297	0.994025	0.988897	0.996788
298	0.994025	0.988897	0.996788	0.980136	0.972434	0.985701
299	0.994025	0.988897	0.996788	0.979533	0.97173	0.985198
300	0.994025	0.988897	0.996788
301				0.979533	0.97173	0.985198
302	0.994025	0.988897	0.996788	0.97893	0.971027	0.984694
303	0.994025	0.988897	0.996788
304	0.994025	0.988897	0.996788	0.97893	0.971027	0.984694
305	0.994025	0.988897	0.996788	0.97893	0.971027	0.984694
306	0.994025	0.988897	0.996788	0.97893	0.971027	0.984694
307	0.994025	0.988897	0.996788	0.97893	0.971027	0.984694
308	0.994025	0.988897	0.996788	0.978325	0.970323	0.984186
309	0.994025	0.988897	0.996788	0.978325	0.970323	0.984186
310	0.994025	0.988897	0.996788	0.978325	0.970323	0.984186
311	0.994025	0.988897	0.996788
312	0.994025	0.988897	0.996788	0.978325	0.970323	0.984186
313				0.978325	0.970323	0.984186
314	0.994025	0.988897	0.996788
315	0.994025	0.988897	0.996788
316	0.994025	0.988897	0.996788	0.978325	0.970323	0.984186
317	0.994025	0.988897	0.996788	0.978325	0.970323	0.984186
319	0.994025	0.988897	0.996788	0.978325	0.970323	0.984186
320	0.994025	0.988897	0.996788
321	0.994025	0.988897	0.996788	0.978325	0.970323	0.984186
322	0.994025	0.988897	0.996788	0.978325	0.970323	0.984186
323	0.994025	0.988897	0.996788	0.978325	0.970323	0.984186
324	0.994025	0.988897	0.996788	0.978325	0.970323	0.984186
325	0.994025	0.988897	0.996788	0.978325	0.970323	0.984186
326	0.994025	0.988897	0.996788
327				0.977712	0.969611	0.983672
328	0.994025	0.988897	0.996788	0.977712	0.969611	0.983672
329	0.993303	0.987903	0.996297	0.977712	0.969611	0.983672
330	0.993303	0.987903	0.996297
331	0.993303	0.987903	0.996297	0.977712	0.969611	0.983672
332	0.993303	0.987903	0.996297
333	0.992576	0.98692	0.995791	0.977712	0.969611	0.983672
334	0.992576	0.98692	0.995791
335	0.992576	0.98692	0.995791	0.977098	0.968897	0.983155
336	0.992576	0.98692	0.995791
337	0.992576	0.98692	0.995791
338	0.992576	0.98692	0.995791	0.977098	0.968897	0.983155
339	0.992576	0.98692	0.995791	0.977098	0.968897	0.983155
340	0.992576	0.98692	0.995791	0.977098	0.968897	0.983155
341	0.992576	0.98692	0.995791	0.977098	0.968897	0.983155
342	0.992576	0.98692	0.995791	0.977098	0.968897	0.983155
343	0.992576	0.98692	0.995791	0.977098	0.968897	0.983155
344	0.992576	0.98692	0.995791	0.977098	0.968897	0.983155
345	0.992576	0.98692	0.995791	0.977098	0.968897	0.983155
346	0.992576	0.98692	0.995791	0.977098	0.968897	0.983155
347				0.977098	0.968897	0.983155
348				0.977098	0.968897	0.983155
349	0.992576	0.98692	0.995791	0.976476	0.968176	0.982631
350	0.992576	0.98692	0.995791
351				0.976476	0.968176	0.982631
352	0.992576	0.98692	0.995791	0.976476	0.968176	0.982631
353	0.992576	0.98692	0.995791	0.975854	0.967455	0.982106
354	0.992576	0.98692	0.995791	0.975854	0.967455	0.982106
357	0.992576	0.98692	0.995791	0.975854	0.967455	0.982106
358	0.992576	0.98692	0.995791	0.975854	0.967455	0.982106
359	0.992576	0.98692	0.995791	0.975854	0.967455	0.982106
360	0.992576	0.98692	0.995791	0.975854	0.967455	0.982106
361	0.992576	0.98692	0.995791	0.975854	0.967455	0.982106
362	0.991818	0.985896	0.995259	0.975227	0.966729	0.981576
363	0.991059	0.984888	0.994717
364	0.991059	0.984888	0.994717	0.975227	0.966729	0.981576
365	0.991059	0.984888	0.994717	0.975227	0.966729	0.981576
366	0.991059	0.984888	0.994717	0.974599	0.966003	0.981043
367				0.974599	0.966003	0.981043
368				0.974599	0.966003	0.981043
369	0.991059	0.984888	0.994717	0.974599	0.966003	0.981043
370	0.991059	0.984888	0.994717	0.974599	0.966003	0.981043
371	0.991059	0.984888	0.994717	0.973969	0.965276	0.980508
372	0.991059	0.984888	0.994717	0.973969	0.965276	0.980508
374	0.991059	0.984888	0.994717
375				0.973969	0.965276	0.980508
376	0.991059	0.984888	0.994717	0.973969	0.965276	0.980508
377	0.991059	0.984888	0.994717	0.973969	0.965276	0.980508
378	0.990279	0.983857	0.994154	0.973969	0.965276	0.980508
379	0.990279	0.983857	0.994154	0.973969	0.965276	0.980508
380				0.973969	0.965276	0.980508
381	0.990279	0.983857	0.994154	0.973969	0.965276	0.980508
382	0.990279	0.983857	0.994154	0.973969	0.965276	0.980508
383	0.990279	0.983857	0.994154
384	0.990279	0.983857	0.994154	0.973333	0.964541	0.979967
385	0.990279	0.983857	0.994154
386	0.990279	0.983857	0.994154	0.972696	0.963807	0.979425
387				0.972696	0.963807	0.979425
388				0.972057	0.963073	0.97888
389	0.990279	0.983857	0.994154
390	0.990279	0.983857	0.994154	0.972057	0.963073	0.97888
391	0.990279	0.983857	0.994154	0.972057	0.963073	0.97888
392				0.972057	0.963073	0.97888
393	0.990279	0.983857	0.994154	0.971417	0.962337	0.978333
394	0.990279	0.983857	0.994154
395	0.990279	0.983857	0.994154	0.971417	0.962337	0.978333
396	0.990279	0.983857	0.994154	0.971417	0.962337	0.978333
397	0.990279	0.983857	0.994154	0.971417	0.962337	0.978333
398				0.971417	0.962337	0.978333
399	0.990279	0.983857	0.994154	0.971417	0.962337	0.978333
400	0.990279	0.983857	0.994154	0.971417	0.962337	0.978333
401	0.990279	0.983857	0.994154	0.971417	0.962337	0.978333
402	0.990279	0.983857	0.994154
403	0.990279	0.983857	0.994154	0.971417	0.962337	0.978333
404				0.971417	0.962337	0.978333
405	0.990279	0.983857	0.994154
406				0.97077	0.961594	0.977779
407	0.990279	0.983857	0.994154
408				0.97077	0.961594	0.977779
409	0.990279	0.983857	0.994154
410	0.990279	0.983857	0.994154	0.970123	0.960852	0.977224
411	0.990279	0.983857	0.994154	0.970123	0.960852	0.977224
412				0.970123	0.960852	0.977224
413	0.990279	0.983857	0.994154	0.970123	0.960852	0.977224
414	0.990279	0.983857	0.994154
415	0.990279	0.983857	0.994154	0.970123	0.960852	0.977224
416	0.990279	0.983857	0.994154
417				0.970123	0.960852	0.977224
418	0.990279	0.983857	0.994154
419	0.990279	0.983857	0.994154
420	0.990279	0.983857	0.994154	0.969469	0.960102	0.976664
421	0.990279	0.983857	0.994154	0.969469	0.960102	0.976664
422	0.990279	0.983857	0.994154	0.969469	0.960102	0.976664
423	0.990279	0.983857	0.994154
424	0.990279	0.983857	0.994154
425	0.990279	0.983857	0.994154	0.969469	0.960102	0.976664
426	0.990279	0.983857	0.994154
427	0.990279	0.983857	0.994154	0.968812	0.95935	0.976099
428	0.990279	0.983857	0.994154
429	0.990279	0.983857	0.994154	0.968812	0.95935	0.976099
430	0.990279	0.983857	0.994154	0.968154	0.958597	0.975533
431				0.968154	0.958597	0.975533
432	0.990279	0.983857	0.994154	0.968154	0.958597	0.975533
433	0.990279	0.983857	0.994154
434	0.990279	0.983857	0.994154
435	0.990279	0.983857	0.994154	0.968154	0.958597	0.975533
436	0.990279	0.983857	0.994154	0.968154	0.958597	0.975533
437	0.990279	0.983857	0.994154	0.967493	0.957841	0.974964
438	0.990279	0.983857	0.994154	0.967493	0.957841	0.974964
439	0.990279	0.983857	0.994154	0.967493	0.957841	0.974964
440	0.990279	0.983857	0.994154
441	0.990279	0.983857	0.994154	0.967493	0.957841	0.974964
442	0.990279	0.983857	0.994154	0.967493	0.957841	0.974964
443				0.967493	0.957841	0.974964
444	0.990279	0.983857	0.994154	0.967493	0.957841	0.974964
445	0.990279	0.983857	0.994154	0.967493	0.957841	0.974964
446	0.990279	0.983857	0.994154	0.967493	0.957841	0.974964
448	0.990279	0.983857	0.994154
449	0.990279	0.983857	0.994154	0.967493	0.957841	0.974964
450	0.990279	0.983857	0.994154
451				0.967493	0.957841	0.974964
452	0.990279	0.983857	0.994154
453	0.990279	0.983857	0.994154	0.967493	0.957841	0.974964
454				0.966822	0.957074	0.974386
455	0.990279	0.983857	0.994154	0.966822	0.957074	0.974386
456	0.990279	0.983857	0.994154	0.966822	0.957074	0.974386
457	0.990279	0.983857	0.994154	0.966822	0.957074	0.974386
458	0.990279	0.983857	0.994154	0.966149	0.956306	0.973806
459	0.990279	0.983857	0.994154	0.966149	0.956306	0.973806
461	0.990279	0.983857	0.994154
462	0.990279	0.983857	0.994154	0.966149	0.956306	0.973806
463	0.990279	0.983857	0.994154
464	0.990279	0.983857	0.994154
465	0.990279	0.983857	0.994154
468	0.990279	0.983857	0.994154
469	0.990279	0.983857	0.994154	0.966149	0.956306	0.973806
470				0.966149	0.956306	0.973806
471				0.966149	0.956306	0.973806
472	0.990279	0.983857	0.994154	0.965473	0.955533	0.973222
473	0.990279	0.983857	0.994154	0.965473	0.955533	0.973222
474				0.965473	0.955533	0.973222
475	0.990279	0.983857	0.994154
476	0.990279	0.983857	0.994154	0.965473	0.955533	0.973222
477	0.990279	0.983857	0.994154	0.965473	0.955533	0.973222
478				0.964791	0.954755	0.972633
481	0.990279	0.983857	0.994154	0.963424	0.953199	0.971449
482	0.990279	0.983857	0.994154
483	0.990279	0.983857	0.994154	0.962741	0.952423	0.970856
484	0.990279	0.983857	0.994154	0.962741	0.952423	0.970856
485	0.990279	0.983857	0.994154
486	0.990279	0.983857	0.994154
488				0.962741	0.952423	0.970856
489				0.962057	0.951646	0.970261
490	0.990279	0.983857	0.994154	0.962057	0.951646	0.970261
491	0.990279	0.983857	0.994154	0.962057	0.951646	0.970261
492	0.990279	0.983857	0.994154	0.962057	0.951646	0.970261
493	0.990279	0.983857	0.994154	0.96137	0.950867	0.969663
494	0.990279	0.983857	0.994154
495	0.990279	0.983857	0.994154	0.96137	0.950867	0.969663
496	0.990279	0.983857	0.994154
497	0.989368	0.982599	0.993513	0.96137	0.950867	0.969663
498	0.989368	0.982599	0.993513
499	0.988453	0.981359	0.992857	0.960681	0.950087	0.969063
500	0.988453	0.981359	0.992857
501				0.960681	0.950087	0.969063
502	0.988453	0.981359	0.992857	0.959992	0.949308	0.968462
503				0.959992	0.949308	0.968462
504	0.988453	0.981359	0.992857	0.959992	0.949308	0.968462
505	0.988453	0.981359	0.992857	0.959992	0.949308	0.968462
506	0.988453	0.981359	0.992857	0.959992	0.949308	0.968462
507				0.959992	0.949308	0.968462
508				0.959992	0.949308	0.968462
509	0.988453	0.981359	0.992857
510				0.959992	0.949308	0.968462
511	0.987527	0.98012	0.992185
512	0.987527	0.98012	0.992185	0.959992	0.949308	0.968462
513				0.959992	0.949308	0.968462
514				0.959992	0.949308	0.968462
516	0.987527	0.98012	0.992185	0.959992	0.949308	0.968462
517	0.987527	0.98012	0.992185	0.959992	0.949308	0.968462
518	0.987527	0.98012	0.992185	0.959992	0.949308	0.968462
519	0.987527	0.98012	0.992185	0.959292	0.948516	0.967851
520	0.987527	0.98012	0.992185	0.959292	0.948516	0.967851
521	0.987527	0.98012	0.992185
522	0.987527	0.98012	0.992185	0.959292	0.948516	0.967851
523	0.987527	0.98012	0.992185
524	0.987527	0.98012	0.992185
525	0.987527	0.98012	0.992185	0.959292	0.948516	0.967851
526	0.987527	0.98012	0.992185	0.958589	0.94772	0.967238
527	0.987527	0.98012	0.992185
528				0.958589	0.94772	0.967238
529	0.987527	0.98012	0.992185
530	0.987527	0.98012	0.992185
531	0.987527	0.98012	0.992185
532	0.987527	0.98012	0.992185
533	0.987527	0.98012	0.992185	0.958589	0.94772	0.967238
534	0.987527	0.98012	0.992185	0.958589	0.94772	0.967238
535	0.987527	0.98012	0.992185
536	0.987527	0.98012	0.992185
538	0.987527	0.98012	0.992185
539	0.987527	0.98012	0.992185
540	0.987527	0.98012	0.992185	0.958589	0.94772	0.967238
541	0.987527	0.98012	0.992185	0.957883	0.946921	0.96662
542	0.987527	0.98012	0.992185
543	0.987527	0.98012	0.992185	0.957883	0.946921	0.96662
544	0.987527	0.98012	0.992185
545	0.987527	0.98012	0.992185	0.957883	0.946921	0.96662
546	0.986549	0.978808	0.991475	0.957883	0.946921	0.96662
547	0.986549	0.978808	0.991475	0.957883	0.946921	0.96662
548	0.986549	0.978808	0.991475
549	0.985568	0.977511	0.990752
552	0.985568	0.977511	0.990752	0.957172	0.946118	0.966
553	0.985568	0.977511	0.990752
554	0.985568	0.977511	0.990752	0.957172	0.946118	0.966
555	0.985568	0.977511	0.990752	0.957172	0.946118	0.966
556	0.985568	0.977511	0.990752	0.95646	0.945314	0.965376
557	0.985568	0.977511	0.990752
558	0.985568	0.977511	0.990752	0.95646	0.945314	0.965376
560				0.955746	0.944509	0.96475
561				0.955032	0.943704	0.964124
562				0.955032	0.943704	0.964124
563	0.985568	0.977511	0.990752
566	0.985568	0.977511	0.990752	0.955032	0.943704	0.964124
568	0.985568	0.977511	0.990752
570				0.955032	0.943704	0.964124
571				0.955032	0.943704	0.964124
572				0.954314	0.942896	0.963494
573	0.985568	0.977511	0.990752
574	0.985568	0.977511	0.990752	0.953597	0.942089	0.962863
575	0.985568	0.977511	0.990752	0.953597	0.942089	0.962863
576	0.984566	0.976194	0.990008	0.953597	0.942089	0.962863
577	0.984566	0.976194	0.990008	0.953597	0.942089	0.962863
578	0.984566	0.976194	0.990008	0.953597	0.942089	0.962863
579	0.984566	0.976194	0.990008	0.953597	0.942089	0.962863
580				0.953597	0.942089	0.962863
581	0.984566	0.976194	0.990008	0.953597	0.942089	0.962863
582	0.984566	0.976194	0.990008	0.953597	0.942089	0.962863
583	0.984566	0.976194	0.990008	0.953597	0.942089	0.962863
584	0.984566	0.976194	0.990008	0.953597	0.942089	0.962863
585	0.984566	0.976194	0.990008
587	0.984566	0.976194	0.990008
588	0.984566	0.976194	0.990008	0.952872	0.941274	0.962226
589	0.984566	0.976194	0.990008	0.952872	0.941274	0.962226
590	0.984566	0.976194	0.990008	0.952872	0.941274	0.962226
592	0.984566	0.976194	0.990008	0.952872	0.941274	0.962226
593	0.984566	0.976194	0.990008	0.952872	0.941274	0.962226
594	0.984566	0.976194	0.990008	0.952872	0.941274	0.962226
595	0.984566	0.976194	0.990008	0.952142	0.940452	0.961584
596	0.984566	0.976194	0.990008
597	0.984566	0.976194	0.990008
599	0.984566	0.976194	0.990008
600	0.984566	0.976194	0.990008
601	0.984566	0.976194	0.990008
602	0.984566	0.976194	0.990008
603	0.984566	0.976194	0.990008	0.951412	0.939632	0.960941
606	0.984566	0.976194	0.990008	0.951412	0.939632	0.960941
607				0.95068	0.938812	0.960296
608	0.984566	0.976194	0.990008	0.95068	0.938812	0.960296
609	0.984566	0.976194	0.990008	0.95068	0.938812	0.960296
610	0.984566	0.976194	0.990008
611	0.984566	0.976194	0.990008
613	0.984566	0.976194	0.990008	0.949946	0.937988	0.959648
614	0.984566	0.976194	0.990008
615	0.984566	0.976194	0.990008
616	0.984566	0.976194	0.990008	0.949946	0.937988	0.959648
617				0.949212	0.937165	0.958999
618	0.984566	0.976194	0.990008	0.949212	0.937165	0.958999
620	0.984566	0.976194	0.990008
621	0.984566	0.976194	0.990008	0.949212	0.937165	0.958999
623	0.984566	0.976194	0.990008
624	0.984566	0.976194	0.990008
625	0.984566	0.976194	0.990008	0.949212	0.937165	0.958999
626	0.984566	0.976194	0.990008	0.949212	0.937165	0.958999
627	0.984566	0.976194	0.990008	0.949212	0.937165	0.958999
628	0.984566	0.976194	0.990008	0.948473	0.936338	0.958347
629	0.983486	0.97476	0.989212	0.948473	0.936338	0.958347
630	0.983486	0.97476	0.989212	0.948473	0.936338	0.958347
631	0.982405	0.973343	0.988405	0.947732	0.935509	0.957692
632	0.982405	0.973343	0.988405	0.947732	0.935509	0.957692
633	0.982405	0.973343	0.988405	0.947732	0.935509	0.957692
634	0.982405	0.973343	0.988405
635	0.982405	0.973343	0.988405	0.947732	0.935509	0.957692
636	0.982405	0.973343	0.988405	0.947732	0.935509	0.957692
637	0.982405	0.973343	0.988405
638				0.947732	0.935509	0.957692
640	0.982405	0.973343	0.988405	0.947732	0.935509	0.957692
641	0.982405	0.973343	0.988405	0.947732	0.935509	0.957692
642				0.947732	0.935509	0.957692
644				0.947732	0.935509	0.957692
645	0.982405	0.973343	0.988405	0.947732	0.935509	0.957692
646	0.982405	0.973343	0.988405	0.946981	0.934668	0.957028
647	0.982405	0.973343	0.988405
649	0.982405	0.973343	0.988405
650				0.946229	0.933826	0.956362
652	0.981295	0.971895	0.987572
653	0.981295	0.971895	0.987572	0.946229	0.933826	0.956362
654				0.946229	0.933826	0.956362
655	0.981295	0.971895	0.987572	0.946229	0.933826	0.956362
656	0.981295	0.971895	0.987572	0.946229	0.933826	0.956362
657	0.981295	0.971895	0.987572	0.946229	0.933826	0.956362
659	0.981295	0.971895	0.987572
660	0.981295	0.971895	0.987572	0.945472	0.932979	0.955692
661	0.981295	0.971895	0.987572	0.945472	0.932979	0.955692
662	0.981295	0.971895	0.987572
663	0.981295	0.971895	0.987572
664	0.981295	0.971895	0.987572
665	0.981295	0.971895	0.987572
666	0.981295	0.971895	0.987572	0.945472	0.932979	0.955692
667	0.981295	0.971895	0.987572	0.945472	0.932979	0.955692
668	0.980154	0.970411	0.986711
669				0.945472	0.932979	0.955692
670				0.945472	0.932979	0.955692
671	0.980154	0.970411	0.986711
672	0.980154	0.970411	0.986711	0.945472	0.932979	0.955692
673	0.980154	0.970411	0.986711	0.945472	0.932979	0.955692
674	0.980154	0.970411	0.986711
675	0.980154	0.970411	0.986711	0.945472	0.932979	0.955692
676	0.980154	0.970411	0.986711
677	0.980154	0.970411	0.986711	0.945472	0.932979	0.955692
678	0.980154	0.970411	0.986711	0.944707	0.932122	0.955015
679				0.944707	0.932122	0.955015
680	0.980154	0.970411	0.986711	0.944707	0.932122	0.955015
681	0.980154	0.970411	0.986711	0.944707	0.932122	0.955015
682	0.980154	0.970411	0.986711
683				0.944707	0.932122	0.955015
684	0.980154	0.970411	0.986711	0.944707	0.932122	0.955015
685	0.980154	0.970411	0.986711	0.944707	0.932122	0.955015
686	0.980154	0.970411	0.986711	0.944707	0.932122	0.955015
687	0.980154	0.970411	0.986711	0.944707	0.932122	0.955015
688	0.980154	0.970411	0.986711	0.944707	0.932122	0.955015
689	0.980154	0.970411	0.986711
690	0.980154	0.970411	0.986711
691				0.943932	0.931254	0.954329
692	0.980154	0.970411	0.986711	0.943932	0.931254	0.954329
693	0.980154	0.970411	0.986711	0.943932	0.931254	0.954329
694	0.980154	0.970411	0.986711	0.943932	0.931254	0.954329
695	0.980154	0.970411	0.986711	0.943932	0.931254	0.954329
696				0.943932	0.931254	0.954329
697	0.980154	0.970411	0.986711
698	0.980154	0.970411	0.986711
699	0.980154	0.970411	0.986711
700				0.943932	0.931254	0.954329
701	0.980154	0.970411	0.986711
702	0.980154	0.970411	0.986711
703	0.980154	0.970411	0.986711
704	0.980154	0.970411	0.986711	0.943932	0.931254	0.954329
706	0.980154	0.970411	0.986711	0.943932	0.931254	0.954329
707	0.980154	0.970411	0.986711	0.943149	0.930377	0.953637
708	0.980154	0.970411	0.986711	0.943149	0.930377	0.953637
709	0.980154	0.970411	0.986711	0.943149	0.930377	0.953637
710				0.943149	0.930377	0.953637
712				0.94236	0.929493	0.952938
713	0.980154	0.970411	0.986711
714	0.980154	0.970411	0.986711
715				0.94236	0.929493	0.952938
716				0.941569	0.928607	0.952238
717	0.980154	0.970411	0.986711	0.941569	0.928607	0.952238
718	0.980154	0.970411	0.986711	0.941569	0.928607	0.952238
719	0.980154	0.970411	0.986711	0.941569	0.928607	0.952238
720	0.980154	0.970411	0.986711
721	0.980154	0.970411	0.986711
722	0.980154	0.970411	0.986711
723				0.940775	0.92772	0.951535
724	0.980154	0.970411	0.986711	0.940775	0.92772	0.951535
726	0.980154	0.970411	0.986711
728				0.940775	0.92772	0.951535
729	0.980154	0.970411	0.986711	0.940775	0.92772	0.951535
730				0.940775	0.92772	0.951535
731				0.940775	0.92772	0.951535
732	0.980154	0.970411	0.986711	0.940775	0.92772	0.951535
733	0.980154	0.970411	0.986711	0.940775	0.92772	0.951535
734	0.980154	0.970411	0.986711	0.940775	0.92772	0.951535
735	0.980154	0.970411	0.986711
737	0.980154	0.970411	0.986711	0.940775	0.92772	0.951535
739				0.939973	0.926821	0.950824
740				0.939973	0.926821	0.950824
741				0.939973	0.926821	0.950824
742	0.980154	0.970411	0.986711	0.939973	0.926821	0.950824
743	0.980154	0.970411	0.986711	0.939973	0.926821	0.950824
744	0.980154	0.970411	0.986711	0.939973	0.926821	0.950824
745	0.980154	0.970411	0.986711	0.939973	0.926821	0.950824
747				0.939973	0.926821	0.950824
748				0.939973	0.926821	0.950824
749				0.939973	0.926821	0.950824
750				0.939158	0.925909	0.950102
751	0.980154	0.970411	0.986711	0.938344	0.924997	0.94938
752	0.980154	0.970411	0.986711	0.938344	0.924997	0.94938
753	0.980154	0.970411	0.986711
754	0.980154	0.970411	0.986711	0.938344	0.924997	0.94938
756				0.938344	0.924997	0.94938
757	0.980154	0.970411	0.986711
758	0.980154	0.970411	0.986711
759	0.980154	0.970411	0.986711
760				0.937527	0.924084	0.948656
761	0.980154	0.970411	0.986711
764	0.980154	0.970411	0.986711	0.937527	0.924084	0.948656
766	0.980154	0.970411	0.986711
767	0.980154	0.970411	0.986711	0.937527	0.924084	0.948656
768	0.980154	0.970411	0.986711
769				0.937527	0.924084	0.948656
770	0.980154	0.970411	0.986711	0.936707	0.923168	0.947928
771	0.980154	0.970411	0.986711
772				0.935888	0.922254	0.9472
774	0.980154	0.970411	0.986711
777				0.935888	0.922254	0.9472
778	0.980154	0.970411	0.986711	0.935888	0.922254	0.9472
779	0.980154	0.970411	0.986711
781				0.935888	0.922254	0.9472
782	0.980154	0.970411	0.986711	0.935888	0.922254	0.9472
784	0.980154	0.970411	0.986711
785	0.980154	0.970411	0.986711	0.935888	0.922254	0.9472
786				0.935888	0.922254	0.9472
787				0.935888	0.922254	0.9472
788	0.980154	0.970411	0.986711
790				0.935888	0.922254	0.9472
791	0.980154	0.970411	0.986711	0.935888	0.922254	0.9472
792	0.980154	0.970411	0.986711
793				0.935888	0.922254	0.9472
794	0.980154	0.970411	0.986711	0.935888	0.922254	0.9472
798	0.980154	0.970411	0.986711
799	0.980154	0.970411	0.986711	0.934224	0.920396	0.945721
800				0.933391	0.919467	0.94498
801	0.980154	0.970411	0.986711	0.933391	0.919467	0.94498
802				0.933391	0.919467	0.94498
803	0.980154	0.970411	0.986711
804	0.980154	0.970411	0.986711	0.932557	0.918537	0.944237
805	0.980154	0.970411	0.986711
806	0.980154	0.970411	0.986711	0.932557	0.918537	0.944237
807	0.980154	0.970411	0.986711	0.932557	0.918537	0.944237
808	0.980154	0.970411	0.986711
811	0.980154	0.970411	0.986711
812	0.980154	0.970411	0.986711	0.932557	0.918537	0.944237
813	0.980154	0.970411	0.986711
814	0.980154	0.970411	0.986711	0.931716	0.917601	0.943488
815	0.980154	0.970411	0.986711	0.930876	0.916665	0.942739
816	0.978772	0.968522	0.985708	0.930876	0.916665	0.942739
817				0.930034	0.915729	0.941988
818	0.978772	0.968522	0.985708
819				0.930034	0.915729	0.941988
820	0.978772	0.968522	0.985708	0.930034	0.915729	0.941988
821	0.978772	0.968522	0.985708
822	0.978772	0.968522	0.985708
823	0.978772	0.968522	0.985708
825	0.978772	0.968522	0.985708	0.929189	0.91479	0.941233
826	0.978772	0.968522	0.985708
827	0.978772	0.968522	0.985708	0.929189	0.91479	0.941233
828	0.978772	0.968522	0.985708
829				0.929189	0.91479	0.941233
830	0.978772	0.968522	0.985708	0.929189	0.91479	0.941233
831				0.929189	0.91479	0.941233
833	0.978772	0.968522	0.985708	0.929189	0.91479	0.941233
834	0.978772	0.968522	0.985708
835				0.929189	0.91479	0.941233
836				0.929189	0.91479	0.941233
837	0.978772	0.968522	0.985708
838	0.978772	0.968522	0.985708	0.929189	0.91479	0.941233
839				0.929189	0.91479	0.941233
840				0.929189	0.91479	0.941233
841	0.978772	0.968522	0.985708	0.929189	0.91479	0.941233
842	0.978772	0.968522	0.985708
843	0.978772	0.968522	0.985708	0.929189	0.91479	0.941233
844				0.928334	0.913839	0.94047
846	0.978772	0.968522	0.985708
847				0.928334	0.913839	0.94047
848	0.978772	0.968522	0.985708	0.928334	0.913839	0.94047
851				0.928334	0.913839	0.94047
852				0.928334	0.913839	0.94047
853	0.978772	0.968522	0.985708	0.927473	0.912882	0.939702
854	0.978772	0.968522	0.985708
855	0.978772	0.968522	0.985708
856	0.978772	0.968522	0.985708
857	0.978772	0.968522	0.985708
859	0.978772	0.968522	0.985708	0.927473	0.912882	0.939702
860				0.927473	0.912882	0.939702
861	0.978772	0.968522	0.985708	0.927473	0.912882	0.939702
862	0.978772	0.968522	0.985708	0.927473	0.912882	0.939702
865	0.978772	0.968522	0.985708	0.927473	0.912882	0.939702
866	0.978772	0.968522	0.985708
867	0.978772	0.968522	0.985708	0.927473	0.912882	0.939702
868	0.978772	0.968522	0.985708	0.927473	0.912882	0.939702
869	0.978772	0.968522	0.985708
870	0.978772	0.968522	0.985708
871	0.978772	0.968522	0.985708	0.927473	0.912882	0.939702
872	0.978772	0.968522	0.985708	0.927473	0.912882	0.939702
873	0.978772	0.968522	0.985708
874	0.978772	0.968522	0.985708	0.927473	0.912882	0.939702
875	0.978772	0.968522	0.985708	0.927473	0.912882	0.939702
876	0.978772	0.968522	0.985708	0.927473	0.912882	0.939702
877				0.927473	0.912882	0.939702
878				0.926601	0.911911	0.938923
880	0.978772	0.968522	0.985708
881				0.926601	0.911911	0.938923
883	0.978772	0.968522	0.985708	0.926601	0.911911	0.938923
884	0.978772	0.968522	0.985708	0.925725	0.910937	0.938141
885	0.978772	0.968522	0.985708
886	0.978772	0.968522	0.985708
887	0.978772	0.968522	0.985708
889	0.978772	0.968522	0.985708	0.925725	0.910937	0.938141
890	0.978772	0.968522	0.985708
891	0.978772	0.968522	0.985708	0.924847	0.909962	0.937357
892	0.978772	0.968522	0.985708
893				0.92397	0.908988	0.936573
894	0.978772	0.968522	0.985708	0.923093	0.908014	0.935787
895				0.923093	0.908014	0.935787
896	0.978772	0.968522	0.985708	0.922213	0.90704	0.935
897	0.978772	0.968522	0.985708	0.922213	0.90704	0.935
899	0.978772	0.968522	0.985708
901	0.978772	0.968522	0.985708	0.921333	0.906064	0.93421
902				0.921333	0.906064	0.93421
903				0.921333	0.906064	0.93421
904	0.978772	0.968522	0.985708
905	0.978772	0.968522	0.985708
907				0.921333	0.906064	0.93421
908	0.978772	0.968522	0.985708	0.921333	0.906064	0.93421
909	0.978772	0.968522	0.985708
910	0.978772	0.968522	0.985708
912				0.921333	0.906064	0.93421
913	0.978772	0.968522	0.985708	0.921333	0.906064	0.93421
915	0.978772	0.968522	0.985708	0.921333	0.906064	0.93421
916	0.978772	0.968522	0.985708	0.921333	0.906064	0.93421
917	0.978772	0.968522	0.985708	0.921333	0.906064	0.93421
919				0.921333	0.906064	0.93421
920	0.978772	0.968522	0.985708
921				0.920438	0.905072	0.933409
922	0.977178	0.966279	0.984582	0.919544	0.904081	0.932607
923				0.919544	0.904081	0.932607
924	0.977178	0.966279	0.984582
926	0.977178	0.966279	0.984582
927	0.977178	0.966279	0.984582	0.918648	0.90309	0.931803
928				0.917753	0.9021	0.930999
929	0.977178	0.966279	0.984582
932	0.977178	0.966279	0.984582	0.917753	0.9021	0.930999
933				0.917753	0.9021	0.930999
934	0.977178	0.966279	0.984582	0.917753	0.9021	0.930999
935	0.977178	0.966279	0.984582
936	0.977178	0.966279	0.984582	0.917753	0.9021	0.930999
937	0.975546	0.964015	0.983414
938	0.975546	0.964015	0.983414	0.917753	0.9021	0.930999
939	0.975546	0.964015	0.983414
940				0.917753	0.9021	0.930999
941	0.975546	0.964015	0.983414	0.917753	0.9021	0.930999
942				0.916849	0.9011	0.930188
946	0.975546	0.964015	0.983414	0.916849	0.9011	0.930188
947	0.975546	0.964015	0.983414
948	0.975546	0.964015	0.983414	0.916849	0.9011	0.930188
949				0.916849	0.9011	0.930188
951	0.975546	0.964015	0.983414	0.915029	0.899088	0.928553
952				0.915029	0.899088	0.928553
953	0.975546	0.964015	0.983414	0.915029	0.899088	0.928553
954	0.975546	0.964015	0.983414	0.915029	0.899088	0.928553
955				0.915029	0.899088	0.928553
956				0.914114	0.898076	0.92773
959				0.914114	0.898076	0.92773
960	0.975546	0.964015	0.983414
962	0.975546	0.964015	0.983414	0.913196	0.897062	0.926904
963	0.975546	0.964015	0.983414	0.913196	0.897062	0.926904
964				0.913196	0.897062	0.926904
966				0.913196	0.897062	0.926904
967	0.975546	0.964015	0.983414
968	0.975546	0.964015	0.983414
970	0.975546	0.964015	0.983414	0.913196	0.897062	0.926904
971				0.913196	0.897062	0.926904
972	0.975546	0.964015	0.983414
973				0.912273	0.896044	0.926074
974	0.975546	0.964015	0.983414	0.912273	0.896044	0.926074
976	0.975546	0.964015	0.983414
977	0.975546	0.964015	0.983414	0.912273	0.896044	0.926074
978				0.912273	0.896044	0.926074
979	0.975546	0.964015	0.983414
981	0.975546	0.964015	0.983414
982	0.975546	0.964015	0.983414	0.912273	0.896044	0.926074
983	0.975546	0.964015	0.983414
984				0.912273	0.896044	0.926074
987	0.975546	0.964015	0.983414	0.912273	0.896044	0.926074
988	0.973801	0.961588	0.982167	0.912273	0.896044	0.926074
990	0.973801	0.961588	0.982167	0.912273	0.896044	0.926074
991	0.973801	0.961588	0.982167	0.912273	0.896044	0.926074
994	0.973801	0.961588	0.982167
996	0.973801	0.961588	0.982167
999	0.973801	0.961588	0.982167
1001	0.973801	0.961588	0.982167
1002	0.973801	0.961588	0.982167
1003				0.912273	0.896044	0.926074
1004	0.973801	0.961588	0.982167	0.912273	0.896044	0.926074
1005	0.973801	0.961588	0.982167
1006	0.973801	0.961588	0.982167
1008				0.912273	0.896044	0.926074
1009	0.973801	0.961588	0.982167
1010				0.911338	0.89501	0.925233
1011				0.911338	0.89501	0.925233
1012	0.973801	0.961588	0.982167	0.911338	0.89501	0.925233
1014				0.911338	0.89501	0.925233
1015	0.973801	0.961588	0.982167	0.911338	0.89501	0.925233
1016	0.973801	0.961588	0.982167	0.911338	0.89501	0.925233
1017	0.973801	0.961588	0.982167
1018				0.911338	0.89501	0.925233
1019				0.911338	0.89501	0.925233
1021	0.973801	0.961588	0.982167	0.910389	0.893961	0.924381
1022	0.973801	0.961588	0.982167	0.910389	0.893961	0.924381
1023	0.973801	0.961588	0.982167	0.910389	0.893961	0.924381
1025	0.973801	0.961588	0.982167	0.910389	0.893961	0.924381
1026	0.973801	0.961588	0.982167
1027	0.973801	0.961588	0.982167
1030	0.973801	0.961588	0.982167	0.910389	0.893961	0.924381
1031	0.973801	0.961588	0.982167	0.910389	0.893961	0.924381
1033	0.973801	0.961588	0.982167
1034	0.973801	0.961588	0.982167	0.910389	0.893961	0.924381
1035				0.909433	0.892903	0.923522
1036	0.973801	0.961588	0.982167
1037	0.973801	0.961588	0.982167
1038	0.973801	0.961588	0.982167
1039	0.973801	0.961588	0.982167	0.908477	0.891846	0.922662
1041	0.971892	0.958907	0.980815
1042				0.908477	0.891846	0.922662
1044	0.971892	0.958907	0.980815
1045				0.908477	0.891846	0.922662
1046				0.908477	0.891846	0.922662
1047	0.971892	0.958907	0.980815
1049	0.971892	0.958907	0.980815
1050	0.971892	0.958907	0.980815	0.908477	0.891846	0.922662
1051	0.971892	0.958907	0.980815
1052	0.971892	0.958907	0.980815	0.908477	0.891846	0.922662
1053				0.908477	0.891846	0.922662
1055				0.907513	0.890782	0.921795
1057	0.971892	0.958907	0.980815	0.90655	0.889718	0.920928
1058				0.90655	0.889718	0.920928
1059				0.90655	0.889718	0.920928
1060				0.90655	0.889718	0.920928
1061	0.971892	0.958907	0.980815	0.90655	0.889718	0.920928
1062				0.90655	0.889718	0.920928
1063				0.90655	0.889718	0.920928
1064	0.971892	0.958907	0.980815	0.90655	0.889718	0.920928
1065				0.905576	0.888642	0.920052
1068				0.905576	0.888642	0.920052
1069				0.905576	0.888642	0.920052
1071				0.905576	0.888642	0.920052
1073				0.905576	0.888642	0.920052
1074	0.971892	0.958907	0.980815
1075	0.971892	0.958907	0.980815	0.905576	0.888642	0.920052
1078	0.971892	0.958907	0.980815
1080				0.905576	0.888642	0.920052
1083	0.971892	0.958907	0.980815	0.905576	0.888642	0.920052
1086	0.971892	0.958907	0.980815
1087	0.971892	0.958907	0.980815
1090				0.905576	0.888642	0.920052
1091				0.904591	0.887553	0.919166
1092				0.903604	0.886464	0.918278
1093	0.971892	0.958907	0.980815
1094	0.971892	0.958907	0.980815	0.903604	0.886464	0.918278
1096				0.903604	0.886464	0.918278
1097				0.903604	0.886464	0.918278
1098	0.971892	0.958907	0.980815
1099	0.971892	0.958907	0.980815
1100	0.969867	0.956069	0.979378	0.903604	0.886464	0.918278
1101	0.969867	0.956069	0.979378	0.903604	0.886464	0.918278
1102	0.969867	0.956069	0.979378	0.903604	0.886464	0.918278
1103	0.969867	0.956069	0.979378
1104				0.903604	0.886464	0.918278
1105				0.902605	0.885359	0.917379
1106	0.969867	0.956069	0.979378
1107	0.969867	0.956069	0.979378
1108				0.902605	0.885359	0.917379
1110	0.969867	0.956069	0.979378	0.902605	0.885359	0.917379
1111				0.902605	0.885359	0.917379
1112				0.901601	0.884249	0.916475
1114	0.967803	0.953222	0.977892
1116				0.901601	0.884249	0.916475
1119	0.967803	0.953222	0.977892
1120				0.901601	0.884249	0.916475
1121	0.967803	0.953222	0.977892	0.901601	0.884249	0.916475
1122				0.901601	0.884249	0.916475
1123				0.901601	0.884249	0.916475
1124	0.967803	0.953222	0.977892
1125	0.967803	0.953222	0.977892
1126	0.967803	0.953222	0.977892
1128	0.967803	0.953222	0.977892	0.901601	0.884249	0.916475
1129	0.967803	0.953222	0.977892
1130	0.967803	0.953222	0.977892
1134				0.901601	0.884249	0.916475
1136	0.967803	0.953222	0.977892
1137	0.967803	0.953222	0.977892	0.901601	0.884249	0.916475
1138				0.901601	0.884249	0.916475
1139	0.967803	0.953222	0.977892	0.901601	0.884249	0.916475
1142	0.967803	0.953222	0.977892	0.900577	0.883117	0.915555
1143	0.967803	0.953222	0.977892
1144				0.900577	0.883117	0.915555
1145				0.900577	0.883117	0.915555
1147	0.967803	0.953222	0.977892
1148	0.965609	0.950192	0.976313	0.900577	0.883117	0.915555
1149	0.965609	0.950192	0.976313	0.900577	0.883117	0.915555
1150	0.965609	0.950192	0.976313
1151	0.965609	0.950192	0.976313	0.900577	0.883117	0.915555
1154	0.965609	0.950192	0.976313	0.900577	0.883117	0.915555
1155				0.900577	0.883117	0.915555
1156	0.965609	0.950192	0.976313	0.900577	0.883117	0.915555
1157	0.965609	0.950192	0.976313
1158	0.965609	0.950192	0.976313
1160	0.965609	0.950192	0.976313
1161	0.965609	0.950192	0.976313
1162				0.900577	0.883117	0.915555
1163	0.965609	0.950192	0.976313
1164				0.900577	0.883117	0.915555
1165	0.965609	0.950192	0.976313	0.900577	0.883117	0.915555
1170	0.965609	0.950192	0.976313	0.900577	0.883117	0.915555
1171	0.965609	0.950192	0.976313
1172				0.900577	0.883117	0.915555
1173				0.899531	0.881958	0.914617
1174	0.965609	0.950192	0.976313
1175				0.898485	0.880799	0.913677
1177	0.965609	0.950192	0.976313	0.898485	0.880799	0.913677
1178				0.898485	0.880799	0.913677
1180				0.898485	0.880799	0.913677
1181	0.965609	0.950192	0.976313	0.898485	0.880799	0.913677
1183				0.898485	0.880799	0.913677
1184				0.898485	0.880799	0.913677
1185				0.898485	0.880799	0.913677
1187	0.965609	0.950192	0.976313
1188	0.965609	0.950192	0.976313
1189	0.963265	0.946949	0.97463
1190	0.960916	0.943761	0.972913
1191	0.960916	0.943761	0.972913	0.898485	0.880799	0.913677
1192	0.960916	0.943761	0.972913
1194				0.898485	0.880799	0.913677
1195				0.897422	0.87962	0.912723
1197	0.960916	0.943761	0.972913	0.897422	0.87962	0.912723
1199	0.960916	0.943761	0.972913
1200	0.960916	0.943761	0.972913
1204				0.897422	0.87962	0.912723
1205				0.897422	0.87962	0.912723
1206	0.960916	0.943761	0.972913
1207	0.960916	0.943761	0.972913
1209	0.960916	0.943761	0.972913
1210	0.960916	0.943761	0.972913	0.896354	0.878436	0.911764
1212	0.960916	0.943761	0.972913
1213				0.896354	0.878436	0.911764
1214	0.960916	0.943761	0.972913	0.896354	0.878436	0.911764
1217	0.960916	0.943761	0.972913	0.895283	0.87725	0.910802
1218				0.895283	0.87725	0.910802
1219	0.960916	0.943761	0.972913	0.895283	0.87725	0.910802
1220				0.893128	0.874866	0.908865
1221	0.960916	0.943761	0.972913
1224	0.960916	0.943761	0.972913
1228				0.893128	0.874866	0.908865
1229	0.960916	0.943761	0.972913	0.893128	0.874866	0.908865
1230	0.960916	0.943761	0.972913
1232	0.960916	0.943761	0.972913
1234	0.960916	0.943761	0.972913	0.893128	0.874866	0.908865
1236	0.960916	0.943761	0.972913	0.893128	0.874866	0.908865
1240	0.960916	0.943761	0.972913	0.893128	0.874866	0.908865
1241	0.960916	0.943761	0.972913
1248	0.960916	0.943761	0.972913
1249				0.893128	0.874866	0.908865
1250	0.960916	0.943761	0.972913	0.89204	0.873662	0.907887
1254	0.960916	0.943761	0.972913
1255	0.960916	0.943761	0.972913	0.89204	0.873662	0.907887
1256				0.89204	0.873662	0.907887
1259				0.890949	0.872455	0.906905
1260				0.890949	0.872455	0.906905
1261				0.890949	0.872455	0.906905
1267	0.960916	0.943761	0.972913
1269				0.890949	0.872455	0.906905
1270				0.890949	0.872455	0.906905
1271	0.958353	0.940247	0.971057
1272	0.958353	0.940247	0.971057	0.890949	0.872455	0.906905
1273	0.958353	0.940247	0.971057
1274				0.890949	0.872455	0.906905
1275				0.888746	0.87002	0.904923
1277				0.888746	0.87002	0.904923
1280				0.888746	0.87002	0.904923
1281				0.887642	0.868801	0.903928
1282				0.887642	0.868801	0.903928
1283	0.958353	0.940247	0.971057
1284	0.958353	0.940247	0.971057
1285				0.887642	0.868801	0.903928
1287	0.958353	0.940247	0.971057
1288				0.887642	0.868801	0.903928
1289				0.887642	0.868801	0.903928
1291				0.88653	0.867573	0.902926
1292				0.88653	0.867573	0.902926
1294				0.88653	0.867573	0.902926
1295				0.88653	0.867573	0.902926
1296	0.958353	0.940247	0.971057
1300				0.88653	0.867573	0.902926
1302				0.88653	0.867573	0.902926
1303				0.88653	0.867573	0.902926
1304				0.88653	0.867573	0.902926
1305	0.958353	0.940247	0.971057
1306	0.958353	0.940247	0.971057	0.88653	0.867573	0.902926
1307	0.958353	0.940247	0.971057	0.88653	0.867573	0.902926
1308	0.958353	0.940247	0.971057
1312	0.958353	0.940247	0.971057
1314				0.88653	0.867573	0.902926
1316				0.88653	0.867573	0.902926
1317	0.958353	0.940247	0.971057	0.88653	0.867573	0.902926
1318				0.88653	0.867573	0.902926
1321				0.88653	0.867573	0.902926
1322	0.958353	0.940247	0.971057	0.88653	0.867573	0.902926
1323				0.88653	0.867573	0.902926
1325				0.88653	0.867573	0.902926
1327	0.958353	0.940247	0.971057	0.88653	0.867573	0.902926
1332	0.958353	0.940247	0.971057
1336	0.958353	0.940247	0.971057
1339	0.958353	0.940247	0.971057	0.88653	0.867573	0.902926
1341	0.958353	0.940247	0.971057
1343	0.958353	0.940247	0.971057
1344				0.88653	0.867573	0.902926
1348	0.958353	0.940247	0.971057
1351	0.958353	0.940247	0.971057
1352				0.88653	0.867573	0.902926
1355	0.958353	0.940247	0.971057
1358	0.958353	0.940247	0.971057
1360				0.88653	0.867573	0.902926
1361				0.88653	0.867573	0.902926
1363				0.88653	0.867573	0.902926
1365				0.88653	0.867573	0.902926
1368	0.958353	0.940247	0.971057
1369				0.885371	0.866288	0.901886
1371	0.958353	0.940247	0.971057
1373				0.885371	0.866288	0.901886
1377				0.88421	0.865002	0.900844
1378	0.958353	0.940247	0.971057	0.88421	0.865002	0.900844
1379	0.958353	0.940247	0.971057
1380	0.958353	0.940247	0.971057
1385	0.958353	0.940247	0.971057
1388	0.958353	0.940247	0.971057	0.883048	0.863716	0.899799
1389	0.958353	0.940247	0.971057
1390	0.955484	0.936241	0.969015	0.883048	0.863716	0.899799
1391				0.881883	0.862427	0.898751
1393	0.955484	0.936241	0.969015
1394				0.881883	0.862427	0.898751
1395	0.955484	0.936241	0.969015	0.881883	0.862427	0.898751
1396	0.955484	0.936241	0.969015
1398	0.955484	0.936241	0.969015
1399				0.881883	0.862427	0.898751
1401	0.955484	0.936241	0.969015	0.881883	0.862427	0.898751
1402				0.881883	0.862427	0.898751
1403	0.955484	0.936241	0.969015	0.881883	0.862427	0.898751
1404				0.880701	0.861118	0.897689
1405	0.955484	0.936241	0.969015
1406	0.955484	0.936241	0.969015
1407				0.879519	0.859811	0.896625
1409	0.955484	0.936241	0.969015	0.879519	0.859811	0.896625
1412				0.879519	0.859811	0.896625
1414				0.879519	0.859811	0.896625
1415	0.955484	0.936241	0.969015
1416				0.879519	0.859811	0.896625
1420				0.879519	0.859811	0.896625
1422	0.955484	0.936241	0.969015	0.879519	0.859811	0.896625
1423				0.878327	0.858493	0.895553
1426	0.955484	0.936241	0.969015	0.878327	0.858493	0.895553
1427				0.878327	0.858493	0.895553
1429	0.955484	0.936241	0.969015
1432	0.955484	0.936241	0.969015
1433	0.955484	0.936241	0.969015
1434				0.878327	0.858493	0.895553
1436	0.955484	0.936241	0.969015
1438				0.878327	0.858493	0.895553
1439				0.875918	0.855828	0.893384
1440	0.955484	0.936241	0.969015	0.875918	0.855828	0.893384
1441	0.955484	0.936241	0.969015	0.874711	0.854495	0.892297
1442	0.955484	0.936241	0.969015
1443				0.874711	0.854495	0.892297
1445				0.874711	0.854495	0.892297
1446				0.874711	0.854495	0.892297
1448	0.955484	0.936241	0.969015	0.874711	0.854495	0.892297
1449	0.955484	0.936241	0.969015
1450	0.955484	0.936241	0.969015	0.874711	0.854495	0.892297
1451	0.955484	0.936241	0.969015	0.874711	0.854495	0.892297
1454	0.955484	0.936241	0.969015	0.874711	0.854495	0.892297
1456				0.874711	0.854495	0.892297
1457	0.955484	0.936241	0.969015	0.874711	0.854495	0.892297
1458	0.95231	0.931756	0.966783
1459	0.95231	0.931756	0.966783
1461				0.874711	0.854495	0.892297
1462	0.95231	0.931756	0.966783
1464				0.874711	0.854495	0.892297
1466	0.95231	0.931756	0.966783
1467	0.95231	0.931756	0.966783	0.874711	0.854495	0.892297
1468	0.95231	0.931756	0.966783	0.873476	0.853128	0.891186
1470	0.94907	0.927258	0.964467
1471				0.873476	0.853128	0.891186
1472	0.94907	0.927258	0.964467
1474				0.872239	0.85176	0.890073
1475	0.94907	0.927258	0.964467
1476	0.94907	0.927258	0.964467
1477				0.872239	0.85176	0.890073
1479				0.870998	0.850389	0.888955
1480				0.870998	0.850389	0.888955
1484				0.870998	0.850389	0.888955
1485	0.94907	0.927258	0.964467
1486	0.94907	0.927258	0.964467	0.870998	0.850389	0.888955
1487				0.870998	0.850389	0.888955
1488				0.870998	0.850389	0.888955
1489	0.94907	0.927258	0.964467
1490	0.94907	0.927258	0.964467
1491	0.94907	0.927258	0.964467
1492				0.870998	0.850389	0.888955
1493	0.94907	0.927258	0.964467
1494	0.94907	0.927258	0.964467
1496				0.870998	0.850389	0.888955
1498				0.870998	0.850389	0.888955
1499	0.94907	0.927258	0.964467	0.870998	0.850389	0.888955
1502				0.870998	0.850389	0.888955
1503	0.94907	0.927258	0.964467
1504	0.94907	0.927258	0.964467
1505	0.94907	0.927258	0.964467
1506	0.94907	0.927258	0.964467
1508				0.870998	0.850389	0.888955
1510				0.870998	0.850389	0.888955
1511	0.94907	0.927258	0.964467
1513	0.94907	0.927258	0.964467
1516				0.870998	0.850389	0.888955
1520	0.94907	0.927258	0.964467
1523				0.870998	0.850389	0.888955
1524	0.94907	0.927258	0.964467
1525				0.870998	0.850389	0.888955
1526	0.94907	0.927258	0.964467	0.870998	0.850389	0.888955
1528	0.94907	0.927258	0.964467
1529	0.94907	0.927258	0.964467
1530	0.94907	0.927258	0.964467
1531	0.94907	0.927258	0.964467
1532	0.94907	0.927258	0.964467
1533				0.870998	0.850389	0.888955
1534	0.94907	0.927258	0.964467	0.870998	0.850389	0.888955
1535				0.870998	0.850389	0.888955
1536	0.94907	0.927258	0.964467	0.870998	0.850389	0.888955
1539	0.94907	0.927258	0.964467
1541	0.94907	0.927258	0.964467
1543	0.94907	0.927258	0.964467
1544	0.94907	0.927258	0.964467
1545				0.870998	0.850389	0.888955
1546				0.870998	0.850389	0.888955
1547				0.870998	0.850389	0.888955
1548				0.870998	0.850389	0.888955
1551	0.94907	0.927258	0.964467
1553				0.870998	0.850389	0.888955
1554	0.94907	0.927258	0.964467	0.870998	0.850389	0.888955
1555				0.870998	0.850389	0.888955
1556				0.870998	0.850389	0.888955
1562				0.870998	0.850389	0.888955
1564				0.870998	0.850389	0.888955
1566				0.870998	0.850389	0.888955
1568	0.94907	0.927258	0.964467	0.870998	0.850389	0.888955
1569				0.870998	0.850389	0.888955
1570	0.94907	0.927258	0.964467	0.870998	0.850389	0.888955
1571				0.870998	0.850389	0.888955
1572				0.870998	0.850389	0.888955
1573				0.870998	0.850389	0.888955
1574	0.94907	0.927258	0.964467	0.870998	0.850389	0.888955
1575				0.869662	0.8489	0.887762
1576				0.869662	0.8489	0.887762
1577				0.868324	0.847411	0.886565
1578				0.868324	0.847411	0.886565
1581				0.866984	0.84592	0.885366
1582	0.94907	0.927258	0.964467	0.866984	0.84592	0.885366
1583	0.94907	0.927258	0.964467
1585				0.866984	0.84592	0.885366
1588				0.866984	0.84592	0.885366
1589	0.94907	0.927258	0.964467
1592				0.866984	0.84592	0.885366
1593				0.865636	0.844421	0.884158
1595	0.94907	0.927258	0.964467
1596				0.865636	0.844421	0.884158
1599	0.94907	0.927258	0.964467
1600				0.865636	0.844421	0.884158
1602				0.865636	0.844421	0.884158
1603				0.864275	0.842907	0.88294
1606				0.864275	0.842907	0.88294
1607				0.864275	0.842907	0.88294
1608				0.864275	0.842907	0.88294
1609				0.864275	0.842907	0.88294
1610				0.8629	0.841379	0.881709
1612	0.94907	0.927258	0.964467
1619	0.94907	0.927258	0.964467
1620				0.8629	0.841379	0.881709
1621				0.8629	0.841379	0.881709
1623				0.8629	0.841379	0.881709
1624				0.861518	0.839842	0.880471
1625				0.861518	0.839842	0.880471
1627				0.861518	0.839842	0.880471
1629				0.861518	0.839842	0.880471
1630				0.861518	0.839842	0.880471
1632				0.861518	0.839842	0.880471
1633	0.94907	0.927258	0.964467
1636				0.861518	0.839842	0.880471
1638	0.94907	0.927258	0.964467
1639				0.861518	0.839842	0.880471
1641				0.861518	0.839842	0.880471
1642				0.860112	0.838278	0.879213
1643				0.860112	0.838278	0.879213
1644				0.860112	0.838278	0.879213
1647	0.94907	0.927258	0.964467
1653	0.94907	0.927258	0.964467
1654				0.860112	0.838278	0.879213
1655				0.860112	0.838278	0.879213
1659	0.94907	0.927258	0.964467	0.860112	0.838278	0.879213
1665				0.860112	0.838278	0.879213
1668				0.860112	0.838278	0.879213
1670				0.860112	0.838278	0.879213
1671	0.94907	0.927258	0.964467
1673	0.94907	0.927258	0.964467
1674	0.94907	0.927258	0.964467
1675				0.860112	0.838278	0.879213
1676	0.94907	0.927258	0.964467
1678				0.860112	0.838278	0.879213
1681				0.860112	0.838278	0.879213
1682				0.860112	0.838278	0.879213
1683				0.858672	0.836672	0.877927
1685	0.94907	0.927258	0.964467
1686	0.94907	0.927258	0.964467
1688	0.94907	0.927258	0.964467
1689	0.94907	0.927258	0.964467	0.858672	0.836672	0.877927
1691	0.94907	0.927258	0.964467
1694	0.94907	0.927258	0.964467	0.858672	0.836672	0.877927
1695	0.94907	0.927258	0.964467
1702				0.858672	0.836672	0.877927
1703				0.858672	0.836672	0.877927
1705				0.858672	0.836672	0.877927
1709				0.858672	0.836672	0.877927
1712				0.858672	0.836672	0.877927
1715	0.94907	0.927258	0.964467
1716				0.858672	0.836672	0.877927
1719	0.94907	0.927258	0.964467
1720				0.857204	0.835033	0.876618
1722				0.857204	0.835033	0.876618
1723	0.94907	0.927258	0.964467	0.855733	0.833393	0.875305
1724				0.85426	0.831753	0.873988
1725	0.94907	0.927258	0.964467
1727				0.852785	0.830111	0.872668
1728				0.852785	0.830111	0.872668
1730				0.852785	0.830111	0.872668
1732				0.852785	0.830111	0.872668
1735				0.852785	0.830111	0.872668
1736				0.851299	0.828458	0.871339
1739	0.94907	0.927258	0.964467	0.851299	0.828458	0.871339
1741				0.849811	0.826804	0.870006
1742				0.849811	0.826804	0.870006
1743				0.849811	0.826804	0.870006
1745				0.849811	0.826804	0.870006
1749	0.94907	0.927258	0.964467	0.849811	0.826804	0.870006
1750	0.94907	0.927258	0.964467
1751				0.849811	0.826804	0.870006
1757				0.849811	0.826804	0.870006
1758	0.94907	0.927258	0.964467	0.849811	0.826804	0.870006
1760	0.94907	0.927258	0.964467
1764				0.848299	0.825122	0.868652
1765	0.94907	0.927258	0.964467	0.848299	0.825122	0.868652
1772				0.848299	0.825122	0.868652
1773				0.848299	0.825122	0.868652
1774				0.848299	0.825122	0.868652
1775	0.94907	0.927258	0.964467
1776				0.848299	0.825122	0.868652
1777	0.94907	0.927258	0.964467
1779				0.848299	0.825122	0.868652
1780	0.94907	0.927258	0.964467
1783				0.848299	0.825122	0.868652
1784				0.848299	0.825122	0.868652
1785				0.848299	0.825122	0.868652
1786				0.848299	0.825122	0.868652
1787	0.94907	0.927258	0.964467
1789				0.846748	0.823393	0.867267
1790	0.94907	0.927258	0.964467	0.845197	0.821667	0.86588
1791	0.94907	0.927258	0.964467
1793				0.845197	0.821667	0.86588
1794	0.94907	0.927258	0.964467	0.845197	0.821667	0.86588
1795				0.843638	0.819932	0.864485
1796				0.843638	0.819932	0.864485
1800	0.94907	0.927258	0.964467	0.843638	0.819932	0.864485
1804				0.843638	0.819932	0.864485
1805				0.84207	0.818188	0.863081
1809	0.94907	0.927258	0.964467	0.84207	0.818188	0.863081
1810	0.94907	0.927258	0.964467
1811				0.84207	0.818188	0.863081
1812	0.94907	0.927258	0.964467
1813				0.84207	0.818188	0.863081
1814				0.84207	0.818188	0.863081
1816				0.84207	0.818188	0.863081
1817	0.94907	0.927258	0.964467	0.84207	0.818188	0.863081
1819				0.840481	0.816421	0.861659
1820	0.94907	0.927258	0.964467
1821	0.94907	0.927258	0.964467
1823				0.840481	0.816421	0.861659
1825				0.840481	0.816421	0.861659
1826	0.94907	0.927258	0.964467	0.840481	0.816421	0.861659

## Sheet: MACE
Graph Data Table
Time (Days)	Cohort 1: Survival Probability	Cohort 1: Survival Probability 95 % CI Lower	Cohort 1: Survival Probability 95 % CI Upper	Cohort 2: Survival Probability	Cohort 2: Survival Probability 95 % CI Lower	Cohort 2: Survival Probability 95 % CI Upper
91	1			1
92	1			0.999367	0.995518	0.999911
93	1			0.998735	0.994951	0.999683
94	0.999332	0.995264	0.999906
95	0.999332	0.995264	0.999906
96	0.999332	0.995264	0.999906	0.998735	0.994951	0.999683
97	0.99866	0.994654	0.999665	0.998102	0.994126	0.999387
98	0.99866	0.994654	0.999665	0.997468	0.993268	0.999049
99				0.997468	0.993268	0.999049
100				0.997468	0.993268	0.999049
101	0.99866	0.994654	0.999665	0.996832	0.992406	0.99868
102	0.99866	0.994654	0.999665	0.995561	0.990711	0.997881
103	0.99866	0.994654	0.999665
104	0.99866	0.994654	0.999665	0.995561	0.990711	0.997881
105				0.994924	0.989876	0.997458
106				0.994287	0.989049	0.997024
107	0.99866	0.994654	0.999665	0.994287	0.989049	0.997024
108	0.99866	0.994654	0.999665
109	0.99866	0.994654	0.999665
110	0.99866	0.994654	0.999665	0.994287	0.989049	0.997024
111	0.99866	0.994654	0.999665	0.993647	0.988226	0.996577
112	0.99866	0.994654	0.999665	0.993647	0.988226	0.996577
113	0.99866	0.994654	0.999665
114	0.99866	0.994654	0.999665
115				0.993647	0.988226	0.996577
116	0.99866	0.994654	0.999665	0.993007	0.987408	0.996121
117	0.99866	0.994654	0.999665
118	0.99866	0.994654	0.999665
119	0.99866	0.994654	0.999665
120	0.99866	0.994654	0.999665	0.992366	0.986597	0.995658
121	0.99797	0.993719	0.999345	0.992366	0.986597	0.995658
122	0.99797	0.993719	0.999345
123	0.99797	0.993719	0.999345
124	0.99797	0.993719	0.999345	0.991084	0.984992	0.99471
126	0.99797	0.993719	0.999345	0.991084	0.984992	0.99471
127	0.99797	0.993719	0.999345	0.991084	0.984992	0.99471
128	0.99797	0.993719	0.999345
130	0.997276	0.992757	0.998977	0.991084	0.984992	0.99471
131	0.997276	0.992757	0.998977	0.990442	0.984195	0.994227
132	0.997276	0.992757	0.998977
133				0.989799	0.983403	0.993738
134	0.997276	0.992757	0.998977	0.989799	0.983403	0.993738
136	0.997276	0.992757	0.998977	0.989799	0.983403	0.993738
137				0.989799	0.983403	0.993738
138				0.989799	0.983403	0.993738
141	0.996577	0.991794	0.998574	0.989154	0.982611	0.993244
142	0.996577	0.991794	0.998574	0.989154	0.982611	0.993244
143	0.996577	0.991794	0.998574
144	0.996577	0.991794	0.998574	0.988508	0.981822	0.992745
145	0.996577	0.991794	0.998574	0.988508	0.981822	0.992745
146	0.996577	0.991794	0.998574
147	0.996577	0.991794	0.998574
148	0.996577	0.991794	0.998574	0.988508	0.981822	0.992745
149	0.996577	0.991794	0.998574	0.988508	0.981822	0.992745
151	0.996577	0.991794	0.998574
152	0.996577	0.991794	0.998574
153	0.996577	0.991794	0.998574
154	0.996577	0.991794	0.998574	0.987862	0.981035	0.992241
155	0.996577	0.991794	0.998574
156	0.996577	0.991794	0.998574	0.987862	0.981035	0.992241
157				0.987862	0.981035	0.992241
158	0.996577	0.991794	0.998574	0.987862	0.981035	0.992241
159	0.996577	0.991794	0.998574
160	0.996577	0.991794	0.998574
161	0.995867	0.990821	0.998141	0.987213	0.980249	0.991732
162	0.994445	0.988921	0.997219	0.987213	0.980249	0.991732
163				0.987213	0.980249	0.991732
164	0.994445	0.988921	0.997219
165	0.994445	0.988921	0.997219	0.987213	0.980249	0.991732
166				0.987213	0.980249	0.991732
169	0.994445	0.988921	0.997219	0.987213	0.980249	0.991732
170	0.994445	0.988921	0.997219	0.987213	0.980249	0.991732
171	0.994445	0.988921	0.997219	0.98656	0.979461	0.991217
172	0.994445	0.988921	0.997219	0.98656	0.979461	0.991217
174	0.994445	0.988921	0.997219	0.98656	0.979461	0.991217
175	0.994445	0.988921	0.997219	0.98656	0.979461	0.991217
176	0.994445	0.988921	0.997219	0.98656	0.979461	0.991217
177				0.985905	0.978672	0.990697
178	0.994445	0.988921	0.997219	0.985905	0.978672	0.990697
179	0.994445	0.988921	0.997219
180	0.994445	0.988921	0.997219	0.985905	0.978672	0.990697
181	0.994445	0.988921	0.997219
182	0.994445	0.988921	0.997219	0.985905	0.978672	0.990697
183	0.994445	0.988921	0.997219	0.985905	0.978672	0.990697
184	0.994445	0.988921	0.997219	0.985905	0.978672	0.990697
187	0.994445	0.988921	0.997219	0.985905	0.978672	0.990697
188				0.985905	0.978672	0.990697
189	0.993715	0.987952	0.996726	0.985246	0.977879	0.990172
190	0.993715	0.987952	0.996726	0.985246	0.977879	0.990172
192	0.993715	0.987952	0.996726	0.985246	0.977879	0.990172
193	0.993715	0.987952	0.996726
194	0.993715	0.987952	0.996726
196	0.993715	0.987952	0.996726	0.984584	0.977087	0.989641
197	0.993715	0.987952	0.996726
198	0.993715	0.987952	0.996726	0.984584	0.977087	0.989641
199	0.993715	0.987952	0.996726
200				0.984584	0.977087	0.989641
201				0.984584	0.977087	0.989641
202	0.993715	0.987952	0.996726	0.984584	0.977087	0.989641
203	0.993715	0.987952	0.996726	0.98392	0.976293	0.989107
204	0.993715	0.987952	0.996726	0.98392	0.976293	0.989107
205	0.993715	0.987952	0.996726	0.983253	0.975499	0.988568
206				0.982586	0.974706	0.988026
207				0.982586	0.974706	0.988026
208	0.993715	0.987952	0.996726
210	0.993715	0.987952	0.996726	0.982586	0.974706	0.988026
211	0.993715	0.987952	0.996726	0.982586	0.974706	0.988026
212	0.993715	0.987952	0.996726	0.981916	0.973913	0.98748
213	0.993715	0.987952	0.996726
214	0.993715	0.987952	0.996726	0.981246	0.973121	0.986931
215	0.993715	0.987952	0.996726	0.981246	0.973121	0.986931
216	0.992209	0.98597	0.99568	0.981246	0.973121	0.986931
217	0.992209	0.98597	0.99568	0.981246	0.973121	0.986931
218	0.992209	0.98597	0.99568	0.981246	0.973121	0.986931
219	0.991454	0.984993	0.99514
221				0.980573	0.972328	0.986379
222	0.991454	0.984993	0.99514	0.980573	0.972328	0.986379
223	0.991454	0.984993	0.99514
224	0.991454	0.984993	0.99514	0.980573	0.972328	0.986379
225	0.991454	0.984993	0.99514	0.980573	0.972328	0.986379
226	0.991454	0.984993	0.99514
227				0.980573	0.972328	0.986379
228	0.991454	0.984993	0.99514	0.980573	0.972328	0.986379
229				0.980573	0.972328	0.986379
230				0.979895	0.971531	0.98582
231	0.990691	0.984014	0.994587	0.979217	0.970734	0.98526
232	0.989927	0.983041	0.994025	0.979217	0.970734	0.98526
233	0.989927	0.983041	0.994025
234	0.989927	0.983041	0.994025	0.979217	0.970734	0.98526
236	0.989927	0.983041	0.994025	0.978537	0.969938	0.984696
237				0.978537	0.969938	0.984696
238	0.989927	0.983041	0.994025	0.978537	0.969938	0.984696
239	0.989927	0.983041	0.994025	0.978537	0.969938	0.984696
240	0.989927	0.983041	0.994025	0.978537	0.969938	0.984696
241	0.989927	0.983041	0.994025	0.978537	0.969938	0.984696
242	0.989927	0.983041	0.994025	0.977854	0.96914	0.984128
243	0.989927	0.983041	0.994025
244	0.989927	0.983041	0.994025	0.977854	0.96914	0.984128
245	0.989927	0.983041	0.994025	0.977854	0.96914	0.984128
246	0.989151	0.982058	0.99345
247				0.977169	0.968339	0.983557
248	0.989151	0.982058	0.99345
249	0.989151	0.982058	0.99345
251				0.977169	0.968339	0.983557
252	0.989151	0.982058	0.99345	0.977169	0.968339	0.983557
253				0.976482	0.967539	0.982982
254	0.989151	0.982058	0.99345	0.976482	0.967539	0.982982
255	0.989151	0.982058	0.99345
256	0.989151	0.982058	0.99345
257	0.989151	0.982058	0.99345	0.975793	0.966738	0.982405
258	0.989151	0.982058	0.99345	0.973038	0.963553	0.980081
259	0.989151	0.982058	0.99345
260	0.989151	0.982058	0.99345	0.973038	0.963553	0.980081
261	0.989151	0.982058	0.99345	0.972349	0.962759	0.979495
263	0.989151	0.982058	0.99345
264				0.972349	0.962759	0.979495
265	0.989151	0.982058	0.99345
266	0.989151	0.982058	0.99345	0.971658	0.961966	0.978908
267				0.971658	0.961966	0.978908
269	0.989151	0.982058	0.99345
270	0.989151	0.982058	0.99345
271				0.970967	0.961173	0.978318
272	0.989151	0.982058	0.99345
273	0.989151	0.982058	0.99345
274	0.989151	0.982058	0.99345	0.970276	0.960382	0.977727
275	0.989151	0.982058	0.99345	0.969584	0.959591	0.977135
276				0.969584	0.959591	0.977135
277	0.989151	0.982058	0.99345	0.969584	0.959591	0.977135
279	0.989151	0.982058	0.99345
280				0.969584	0.959591	0.977135
281	0.989151	0.982058	0.99345	0.96889	0.958799	0.97654
282	0.989151	0.982058	0.99345	0.968196	0.958008	0.975944
283	0.989151	0.982058	0.99345	0.968196	0.958008	0.975944
284	0.989151	0.982058	0.99345	0.968196	0.958008	0.975944
285	0.989151	0.982058	0.99345
286				0.9675	0.957216	0.975345
287	0.989151	0.982058	0.99345	0.9675	0.957216	0.975345
288	0.989151	0.982058	0.99345	0.9675	0.957216	0.975345
289	0.989151	0.982058	0.99345	0.9675	0.957216	0.975345
290				0.9675	0.957216	0.975345
291	0.989151	0.982058	0.99345	0.966101	0.955625	0.974138
292	0.989151	0.982058	0.99345	0.965401	0.95483	0.973532
293	0.989151	0.982058	0.99345
294	0.989151	0.982058	0.99345	0.965401	0.95483	0.973532
295	0.988326	0.980999	0.992838
296	0.988326	0.980999	0.992838
297	0.987498	0.979945	0.992218	0.9647	0.954036	0.972925
298	0.987498	0.979945	0.992218	0.9647	0.954036	0.972925
299				0.963998	0.953242	0.972317
300	0.987498	0.979945	0.992218
301				0.963998	0.953242	0.972317
302	0.987498	0.979945	0.992218	0.963296	0.952448	0.971707
303	0.987498	0.979945	0.992218
304	0.987498	0.979945	0.992218	0.963296	0.952448	0.971707
305	0.987498	0.979945	0.992218	0.963296	0.952448	0.971707
306				0.963296	0.952448	0.971707
307	0.987498	0.979945	0.992218	0.963296	0.952448	0.971707
308	0.987498	0.979945	0.992218	0.963296	0.952448	0.971707
309	0.987498	0.979945	0.992218	0.963296	0.952448	0.971707
310	0.987498	0.979945	0.992218	0.963296	0.952448	0.971707
311				0.96259	0.95165	0.971092
312	0.987498	0.979945	0.992218
313				0.96259	0.95165	0.971092
314	0.987498	0.979945	0.992218
315	0.987498	0.979945	0.992218
316	0.987498	0.979945	0.992218	0.96259	0.95165	0.971092
317	0.987498	0.979945	0.992218
319	0.987498	0.979945	0.992218	0.96259	0.95165	0.971092
320	0.987498	0.979945	0.992218
321	0.987498	0.979945	0.992218	0.96259	0.95165	0.971092
322	0.987498	0.979945	0.992218	0.96259	0.95165	0.971092
323	0.987498	0.979945	0.992218	0.96188	0.950847	0.970474
324	0.987498	0.979945	0.992218
325	0.987498	0.979945	0.992218	0.96188	0.950847	0.970474
326	0.987498	0.979945	0.992218
327				0.96188	0.950847	0.970474
328	0.987498	0.979945	0.992218	0.96188	0.950847	0.970474
329	0.987498	0.979945	0.992218	0.96188	0.950847	0.970474
330	0.987498	0.979945	0.992218
331	0.987498	0.979945	0.992218
332	0.987498	0.979945	0.992218
333	0.986626	0.978828	0.991565	0.96188	0.950847	0.970474
334	0.986626	0.978828	0.991565
335	0.985753	0.977719	0.990904	0.961165	0.950041	0.969852
336	0.98488	0.97662	0.990236
337	0.98488	0.97662	0.990236
338	0.98488	0.97662	0.990236	0.961165	0.950041	0.969852
339	0.98488	0.97662	0.990236	0.961165	0.950041	0.969852
340	0.98488	0.97662	0.990236
341	0.98488	0.97662	0.990236	0.961165	0.950041	0.969852
342	0.98488	0.97662	0.990236	0.960449	0.949233	0.969227
343	0.98488	0.97662	0.990236	0.960449	0.949233	0.969227
344	0.983997	0.975514	0.989556	0.960449	0.949233	0.969227
345	0.983997	0.975514	0.989556	0.960449	0.949233	0.969227
346	0.983997	0.975514	0.989556	0.95973	0.948422	0.9686
347				0.95973	0.948422	0.9686
348				0.95973	0.948422	0.9686
350	0.983997	0.975514	0.989556
351				0.95973	0.948422	0.9686
352	0.983997	0.975514	0.989556	0.95973	0.948422	0.9686
353	0.983997	0.975514	0.989556
354	0.983997	0.975514	0.989556	0.95973	0.948422	0.9686
357	0.983997	0.975514	0.989556	0.95973	0.948422	0.9686
358	0.983997	0.975514	0.989556	0.95973	0.948422	0.9686
359	0.983997	0.975514	0.989556	0.95973	0.948422	0.9686
360	0.983997	0.975514	0.989556	0.95973	0.948422	0.9686
361	0.983997	0.975514	0.989556	0.959002	0.947602	0.967964
362	0.983997	0.975514	0.989556	0.958274	0.946781	0.967328
363	0.983997	0.975514	0.989556
364	0.983997	0.975514	0.989556	0.958274	0.946781	0.967328
365	0.983997	0.975514	0.989556	0.958274	0.946781	0.967328
366	0.983997	0.975514	0.989556	0.957545	0.945961	0.96669
367				0.957545	0.945961	0.96669
368				0.956814	0.945139	0.96605
369	0.983997	0.975514	0.989556	0.956814	0.945139	0.96605
370	0.983997	0.975514	0.989556	0.956814	0.945139	0.96605
371	0.983997	0.975514	0.989556	0.956082	0.944317	0.965407
372	0.983997	0.975514	0.989556	0.956082	0.944317	0.965407
374	0.983997	0.975514	0.989556
375				0.956082	0.944317	0.965407
376	0.983997	0.975514	0.989556	0.956082	0.944317	0.965407
377	0.983997	0.975514	0.989556	0.956082	0.944317	0.965407
378	0.983069	0.974344	0.988844
379	0.983069	0.974344	0.988844	0.956082	0.944317	0.965407
380	0.982135	0.973172	0.988121	0.956082	0.944317	0.965407
381	0.982135	0.973172	0.988121	0.956082	0.944317	0.965407
382	0.982135	0.973172	0.988121	0.956082	0.944317	0.965407
383	0.982135	0.973172	0.988121
384	0.982135	0.973172	0.988121	0.954605	0.942658	0.96411
385	0.982135	0.973172	0.988121
386	0.982135	0.973172	0.988121	0.954605	0.942658	0.96411
387				0.954605	0.942658	0.96411
388				0.953122	0.940996	0.962806
389	0.982135	0.973172	0.988121
390				0.953122	0.940996	0.962806
391	0.982135	0.973172	0.988121	0.953122	0.940996	0.962806
392				0.953122	0.940996	0.962806
393	0.982135	0.973172	0.988121	0.952379	0.940164	0.96215
394	0.982135	0.973172	0.988121
395	0.982135	0.973172	0.988121	0.952379	0.940164	0.96215
396	0.982135	0.973172	0.988121	0.952379	0.940164	0.96215
397	0.982135	0.973172	0.988121	0.952379	0.940164	0.96215
398				0.952379	0.940164	0.96215
399	0.982135	0.973172	0.988121	0.952379	0.940164	0.96215
400	0.982135	0.973172	0.988121	0.952379	0.940164	0.96215
401	0.982135	0.973172	0.988121	0.952379	0.940164	0.96215
402	0.982135	0.973172	0.988121	0.951631	0.939327	0.961491
403	0.982135	0.973172	0.988121	0.951631	0.939327	0.961491
404				0.951631	0.939327	0.961491
405	0.982135	0.973172	0.988121
406				0.95088	0.938487	0.960828
407	0.982135	0.973172	0.988121
408				0.95088	0.938487	0.960828
409	0.982135	0.973172	0.988121
410	0.982135	0.973172	0.988121	0.950127	0.937646	0.960164
411	0.982135	0.973172	0.988121	0.950127	0.937646	0.960164
412				0.949374	0.936805	0.959497
413	0.982135	0.973172	0.988121	0.949374	0.936805	0.959497
414	0.982135	0.973172	0.988121
415	0.982135	0.973172	0.988121	0.949374	0.936805	0.959497
416	0.982135	0.973172	0.988121	0.948616	0.935959	0.958827
417				0.948616	0.935959	0.958827
418	0.982135	0.973172	0.988121
419	0.982135	0.973172	0.988121
420	0.982135	0.973172	0.988121	0.947857	0.935112	0.958155
421	0.982135	0.973172	0.988121	0.947098	0.934266	0.957482
422	0.982135	0.973172	0.988121	0.947098	0.934266	0.957482
423	0.982135	0.973172	0.988121
424	0.982135	0.973172	0.988121
425	0.981144	0.971918	0.987358	0.947098	0.934266	0.957482
426	0.981144	0.971918	0.987358
427	0.981144	0.971918	0.987358	0.946335	0.933416	0.956805
428	0.981144	0.971918	0.987358
429	0.981144	0.971918	0.987358	0.946335	0.933416	0.956805
430	0.981144	0.971918	0.987358	0.94557	0.932564	0.956126
432				0.94557	0.932564	0.956126
433	0.981144	0.971918	0.987358
435	0.981144	0.971918	0.987358
436	0.981144	0.971918	0.987358	0.94557	0.932564	0.956126
437	0.981144	0.971918	0.987358	0.944802	0.93171	0.955445
438	0.981144	0.971918	0.987358	0.944802	0.93171	0.955445
439	0.981144	0.971918	0.987358	0.944802	0.93171	0.955445
440	0.981144	0.971918	0.987358
441	0.981144	0.971918	0.987358	0.944802	0.93171	0.955445
442	0.981144	0.971918	0.987358	0.944802	0.93171	0.955445
443				0.944802	0.93171	0.955445
444	0.981144	0.971918	0.987358	0.944802	0.93171	0.955445
445	0.981144	0.971918	0.987358
446	0.981144	0.971918	0.987358	0.944802	0.93171	0.955445
449	0.981144	0.971918	0.987358	0.944802	0.93171	0.955445
450	0.981144	0.971918	0.987358
451				0.944802	0.93171	0.955445
452	0.981144	0.971918	0.987358
453	0.981144	0.971918	0.987358	0.944802	0.93171	0.955445
454				0.944802	0.93171	0.955445
455	0.981144	0.971918	0.987358	0.944802	0.93171	0.955445
456	0.980111	0.970607	0.986563	0.944802	0.93171	0.955445
457	0.980111	0.970607	0.986563
458	0.980111	0.970607	0.986563	0.94402	0.930838	0.954751
459	0.980111	0.970607	0.986563	0.94402	0.930838	0.954751
461	0.980111	0.970607	0.986563
462	0.980111	0.970607	0.986563	0.94402	0.930838	0.954751
463	0.980111	0.970607	0.986563
464	0.980111	0.970607	0.986563
465	0.980111	0.970607	0.986563
468	0.980111	0.970607	0.986563
469	0.980111	0.970607	0.986563	0.94402	0.930838	0.954751
470	0.979056	0.969272	0.985748	0.94402	0.930838	0.954751
471				0.94402	0.930838	0.954751
472	0.979056	0.969272	0.985748	0.943233	0.929962	0.954052
473	0.978	0.967945	0.984925	0.942446	0.929085	0.953353
474				0.942446	0.929085	0.953353
475	0.978	0.967945	0.984925
476	0.978	0.967945	0.984925	0.942446	0.929085	0.953353
477	0.978	0.967945	0.984925	0.942446	0.929085	0.953353
478				0.941653	0.928203	0.952649
481				0.940859	0.927319	0.951942
482	0.978	0.967945	0.984925
483	0.978	0.967945	0.984925	0.940064	0.926436	0.951234
484	0.978	0.967945	0.984925	0.940064	0.926436	0.951234
485	0.978	0.967945	0.984925
486	0.978	0.967945	0.984925
488				0.940064	0.926436	0.951234
489				0.938472	0.924669	0.949815
490	0.978	0.967945	0.984925	0.938472	0.924669	0.949815
491	0.978	0.967945	0.984925	0.938472	0.924669	0.949815
492	0.978	0.967945	0.984925	0.938472	0.924669	0.949815
493	0.978	0.967945	0.984925	0.937672	0.923781	0.949101
495	0.978	0.967945	0.984925	0.937672	0.923781	0.949101
496	0.978	0.967945	0.984925
497	0.976912	0.966579	0.984076	0.937672	0.923781	0.949101
498	0.976912	0.966579	0.984076	0.936871	0.922893	0.948386
499	0.976912	0.966579	0.984076	0.936069	0.922005	0.947669
500	0.976912	0.966579	0.984076
501				0.936069	0.922005	0.947669
502	0.976912	0.966579	0.984076	0.935267	0.921118	0.946952
503				0.935267	0.921118	0.946952
504	0.976912	0.966579	0.984076	0.935267	0.921118	0.946952
505	0.976912	0.966579	0.984076	0.935267	0.921118	0.946952
506	0.976912	0.966579	0.984076	0.935267	0.921118	0.946952
508	0.975804	0.965192	0.983209	0.935267	0.921118	0.946952
509	0.975804	0.965192	0.983209
510				0.935267	0.921118	0.946952
511	0.975804	0.965192	0.983209
513	0.974693	0.963809	0.982334	0.935267	0.921118	0.946952
514				0.935267	0.921118	0.946952
516	0.974693	0.963809	0.982334	0.935267	0.921118	0.946952
517	0.974693	0.963809	0.982334	0.935267	0.921118	0.946952
518	0.974693	0.963809	0.982334	0.935267	0.921118	0.946952
519	0.974693	0.963809	0.982334	0.934454	0.920217	0.946225
520	0.974693	0.963809	0.982334	0.934454	0.920217	0.946225
521	0.974693	0.963809	0.982334
522				0.934454	0.920217	0.946225
523	0.974693	0.963809	0.982334
524	0.974693	0.963809	0.982334
525	0.974693	0.963809	0.982334	0.934454	0.920217	0.946225
526	0.974693	0.963809	0.982334	0.934454	0.920217	0.946225
527	0.974693	0.963809	0.982334
528				0.934454	0.920217	0.946225
529	0.974693	0.963809	0.982334
530	0.974693	0.963809	0.982334
531	0.974693	0.963809	0.982334	0.933636	0.919311	0.945493
532	0.974693	0.963809	0.982334
533	0.974693	0.963809	0.982334	0.933636	0.919311	0.945493
534	0.974693	0.963809	0.982334
536	0.974693	0.963809	0.982334
538	0.974693	0.963809	0.982334
539	0.974693	0.963809	0.982334
540	0.974693	0.963809	0.982334	0.933636	0.919311	0.945493
541	0.974693	0.963809	0.982334	0.931995	0.917495	0.944024
542	0.974693	0.963809	0.982334
543	0.974693	0.963809	0.982334	0.931995	0.917495	0.944024
544	0.974693	0.963809	0.982334
545	0.974693	0.963809	0.982334	0.931995	0.917495	0.944024
546	0.973523	0.962343	0.981415	0.931995	0.917495	0.944024
547	0.973523	0.962343	0.981415	0.931995	0.917495	0.944024
548	0.973523	0.962343	0.981415
549	0.973523	0.962343	0.981415
552	0.973523	0.962343	0.981415
553	0.973523	0.962343	0.981415
554	0.973523	0.962343	0.981415	0.931995	0.917495	0.944024
555	0.973523	0.962343	0.981415	0.931995	0.917495	0.944024
556	0.973523	0.962343	0.981415	0.931995	0.917495	0.944024
557	0.973523	0.962343	0.981415
558	0.973523	0.962343	0.981415	0.931166	0.916579	0.943282
561				0.930338	0.915663	0.94254
562				0.930338	0.915663	0.94254
563	0.973523	0.962343	0.981415
565	0.972333	0.960857	0.980478
566	0.972333	0.960857	0.980478	0.930338	0.915663	0.94254
568	0.972333	0.960857	0.980478	0.929507	0.914745	0.941795
570				0.929507	0.914745	0.941795
571				0.929507	0.914745	0.941795
572				0.928675	0.913826	0.941048
574	0.972333	0.960857	0.980478
575				0.928675	0.913826	0.941048
576	0.972333	0.960857	0.980478	0.928675	0.913826	0.941048
577	0.972333	0.960857	0.980478
578	0.972333	0.960857	0.980478	0.928675	0.913826	0.941048
579	0.972333	0.960857	0.980478	0.928675	0.913826	0.941048
580				0.928675	0.913826	0.941048
581	0.972333	0.960857	0.980478	0.928675	0.913826	0.941048
582	0.972333	0.960857	0.980478	0.928675	0.913826	0.941048
583	0.972333	0.960857	0.980478	0.928675	0.913826	0.941048
584	0.97112	0.959347	0.97952	0.928675	0.913826	0.941048
587	0.97112	0.959347	0.97952
588	0.97112	0.959347	0.97952	0.927835	0.912898	0.940294
589	0.97112	0.959347	0.97952	0.927835	0.912898	0.940294
590	0.97112	0.959347	0.97952
592	0.97112	0.959347	0.97952	0.927835	0.912898	0.940294
593	0.969893	0.957823	0.978547	0.927835	0.912898	0.940294
594	0.969893	0.957823	0.978547	0.927835	0.912898	0.940294
595	0.969893	0.957823	0.978547
596	0.969893	0.957823	0.978547
597	0.969893	0.957823	0.978547
599	0.969893	0.957823	0.978547
600	0.969893	0.957823	0.978547
601	0.969893	0.957823	0.978547	0.926988	0.911963	0.939534
603	0.969893	0.957823	0.978547	0.926141	0.911029	0.938774
604	0.968643	0.956276	0.977553
606	0.968643	0.956276	0.977553	0.926141	0.911029	0.938774
607	0.967391	0.954736	0.976552	0.926141	0.911029	0.938774
608				0.926141	0.911029	0.938774
609				0.926141	0.911029	0.938774
610	0.967391	0.954736	0.976552
611	0.967391	0.954736	0.976552
613	0.967391	0.954736	0.976552
614	0.967391	0.954736	0.976552
615	0.967391	0.954736	0.976552
616	0.967391	0.954736	0.976552	0.926141	0.911029	0.938774
617				0.926141	0.911029	0.938774
618	0.967391	0.954736	0.976552	0.926141	0.911029	0.938774
621	0.967391	0.954736	0.976552
623	0.967391	0.954736	0.976552
624	0.967391	0.954736	0.976552
625				0.926141	0.911029	0.938774
626	0.967391	0.954736	0.976552	0.926141	0.911029	0.938774
627	0.967391	0.954736	0.976552	0.926141	0.911029	0.938774
628	0.967391	0.954736	0.976552	0.925285	0.910082	0.938005
629	0.966108	0.953157	0.975525	0.925285	0.910082	0.938005
630	0.966108	0.953157	0.975525	0.925285	0.910082	0.938005
631	0.966108	0.953157	0.975525	0.924425	0.909133	0.937232
632	0.966108	0.953157	0.975525	0.924425	0.909133	0.937232
633	0.966108	0.953157	0.975525	0.924425	0.909133	0.937232
634	0.966108	0.953157	0.975525
635	0.966108	0.953157	0.975525	0.924425	0.909133	0.937232
636	0.966108	0.953157	0.975525
637	0.966108	0.953157	0.975525
638				0.924425	0.909133	0.937232
640	0.966108	0.953157	0.975525	0.924425	0.909133	0.937232
641	0.966108	0.953157	0.975525	0.924425	0.909133	0.937232
642				0.924425	0.909133	0.937232
644				0.924425	0.909133	0.937232
645	0.966108	0.953157	0.975525	0.924425	0.909133	0.937232
646	0.966108	0.953157	0.975525	0.923554	0.90817	0.93645
647	0.966108	0.953157	0.975525
648				0.922681	0.907206	0.935666
649	0.966108	0.953157	0.975525
650				0.920062	0.90432	0.93331
652	0.966108	0.953157	0.975525
653				0.920062	0.90432	0.93331
654				0.920062	0.90432	0.93331
655	0.966108	0.953157	0.975525	0.920062	0.90432	0.93331
656	0.966108	0.953157	0.975525	0.920062	0.90432	0.93331
657	0.966108	0.953157	0.975525	0.920062	0.90432	0.93331
660	0.966108	0.953157	0.975525	0.919182	0.903351	0.932518
661	0.966108	0.953157	0.975525	0.919182	0.903351	0.932518
662	0.966108	0.953157	0.975525
663	0.966108	0.953157	0.975525
664	0.966108	0.953157	0.975525
665	0.966108	0.953157	0.975525
666	0.966108	0.953157	0.975525	0.919182	0.903351	0.932518
667	0.966108	0.953157	0.975525	0.919182	0.903351	0.932518
668	0.964757	0.951483	0.974448
669				0.919182	0.903351	0.932518
670				0.919182	0.903351	0.932518
672	0.964757	0.951483	0.974448	0.918298	0.902376	0.931721
673	0.964757	0.951483	0.974448	0.918298	0.902376	0.931721
674	0.964757	0.951483	0.974448	0.917409	0.901397	0.93092
675	0.964757	0.951483	0.974448	0.91652	0.900419	0.930119
676	0.964757	0.951483	0.974448
677	0.963394	0.949803	0.973357	0.91652	0.900419	0.930119
678	0.962032	0.948133	0.972261	0.91652	0.900419	0.930119
679				0.91652	0.900419	0.930119
680	0.962032	0.948133	0.972261	0.91652	0.900419	0.930119
681	0.962032	0.948133	0.972261	0.91652	0.900419	0.930119
682				0.915625	0.899435	0.929312
683				0.915625	0.899435	0.929312
684	0.962032	0.948133	0.972261	0.915625	0.899435	0.929312
685	0.962032	0.948133	0.972261	0.915625	0.899435	0.929312
686	0.962032	0.948133	0.972261	0.915625	0.899435	0.929312
687	0.962032	0.948133	0.972261	0.915625	0.899435	0.929312
688	0.962032	0.948133	0.972261	0.915625	0.899435	0.929312
690	0.962032	0.948133	0.972261
691				0.914724	0.898444	0.928499
692	0.962032	0.948133	0.972261	0.914724	0.898444	0.928499
693	0.962032	0.948133	0.972261	0.913821	0.89745	0.927685
694	0.962032	0.948133	0.972261	0.913821	0.89745	0.927685
695	0.962032	0.948133	0.972261	0.913821	0.89745	0.927685
696				0.913821	0.89745	0.927685
697	0.962032	0.948133	0.972261
698	0.962032	0.948133	0.972261
699	0.962032	0.948133	0.972261
701	0.962032	0.948133	0.972261
702	0.962032	0.948133	0.972261
703	0.962032	0.948133	0.972261
704	0.962032	0.948133	0.972261	0.913821	0.89745	0.927685
706	0.962032	0.948133	0.972261	0.913821	0.89745	0.927685
707				0.913821	0.89745	0.927685
708	0.962032	0.948133	0.972261	0.913821	0.89745	0.927685
709	0.962032	0.948133	0.972261	0.913821	0.89745	0.927685
710	0.960598	0.946364	0.971112	0.913821	0.89745	0.927685
712				0.912907	0.896444	0.92686
713	0.960598	0.946364	0.971112
714	0.960598	0.946364	0.971112
715				0.912907	0.896444	0.92686
716				0.911072	0.894426	0.925203
717				0.911072	0.894426	0.925203
718	0.960598	0.946364	0.971112	0.911072	0.894426	0.925203
719	0.960598	0.946364	0.971112
720	0.960598	0.946364	0.971112
721	0.960598	0.946364	0.971112
722	0.960598	0.946364	0.971112
724	0.960598	0.946364	0.971112	0.911072	0.894426	0.925203
726	0.960598	0.946364	0.971112
728				0.911072	0.894426	0.925203
729	0.960598	0.946364	0.971112	0.911072	0.894426	0.925203
730				0.911072	0.894426	0.925203
731	0.959127	0.94455	0.969933	0.911072	0.894426	0.925203
732	0.957656	0.942747	0.968747	0.911072	0.894426	0.925203
733	0.957656	0.942747	0.968747	0.911072	0.894426	0.925203
734	0.957656	0.942747	0.968747	0.911072	0.894426	0.925203
735	0.957656	0.942747	0.968747
739				0.911072	0.894426	0.925203
740				0.911072	0.894426	0.925203
741				0.911072	0.894426	0.925203
742	0.957656	0.942747	0.968747	0.911072	0.894426	0.925203
743	0.957656	0.942747	0.968747	0.911072	0.894426	0.925203
744	0.957656	0.942747	0.968747	0.911072	0.894426	0.925203
745	0.957656	0.942747	0.968747
747				0.911072	0.894426	0.925203
748				0.911072	0.894426	0.925203
749				0.911072	0.894426	0.925203
750				0.910128	0.893386	0.924354
751	0.957656	0.942747	0.968747
752	0.957656	0.942747	0.968747	0.910128	0.893386	0.924354
753	0.957656	0.942747	0.968747
754	0.957656	0.942747	0.968747	0.910128	0.893386	0.924354
756				0.910128	0.893386	0.924354
757	0.957656	0.942747	0.968747
758	0.957656	0.942747	0.968747
759	0.957656	0.942747	0.968747
760				0.909182	0.892344	0.923501
761	0.957656	0.942747	0.968747
764	0.957656	0.942747	0.968747	0.909182	0.892344	0.923501
766	0.956114	0.940847	0.967508
767	0.956114	0.940847	0.967508	0.909182	0.892344	0.923501
769				0.909182	0.892344	0.923501
770	0.956114	0.940847	0.967508	0.908232	0.891298	0.922644
771	0.956114	0.940847	0.967508	0.907282	0.890252	0.921787
774	0.956114	0.940847	0.967508
775	0.954554	0.938932	0.966252
778	0.954554	0.938932	0.966252	0.907282	0.890252	0.921787
779	0.954554	0.938932	0.966252
781				0.90633	0.889205	0.920927
782	0.954554	0.938932	0.966252	0.90633	0.889205	0.920927
785	0.954554	0.938932	0.966252	0.90633	0.889205	0.920927
786				0.905375	0.888155	0.920064
787				0.905375	0.888155	0.920064
788	0.954554	0.938932	0.966252
790				0.905375	0.888155	0.920064
791				0.905375	0.888155	0.920064
792	0.954554	0.938932	0.966252
793				0.905375	0.888155	0.920064
794	0.952966	0.936985	0.96497	0.905375	0.888155	0.920064
798	0.952966	0.936985	0.96497
799				0.903443	0.886031	0.918318
801	0.952966	0.936985	0.96497	0.903443	0.886031	0.918318
802				0.903443	0.886031	0.918318
804	0.952966	0.936985	0.96497
805	0.952966	0.936985	0.96497
806	0.952966	0.936985	0.96497	0.903443	0.886031	0.918318
807	0.952966	0.936985	0.96497	0.903443	0.886031	0.918318
808	0.952966	0.936985	0.96497
811	0.952966	0.936985	0.96497
812	0.952966	0.936985	0.96497	0.903443	0.886031	0.918318
813	0.952966	0.936985	0.96497
814	0.952966	0.936985	0.96497	0.902467	0.884958	0.917437
815	0.952966	0.936985	0.96497	0.901491	0.883886	0.916554
816				0.901491	0.883886	0.916554
817				0.900515	0.882814	0.915671
819				0.900515	0.882814	0.915671
820	0.952966	0.936985	0.96497	0.900515	0.882814	0.915671
822	0.952966	0.936985	0.96497
823	0.952966	0.936985	0.96497
824				0.899534	0.881737	0.914783
825				0.898553	0.880661	0.913894
827	0.952966	0.936985	0.96497
828	0.952966	0.936985	0.96497
829				0.898553	0.880661	0.913894
830	0.952966	0.936985	0.96497
833	0.952966	0.936985	0.96497
834	0.952966	0.936985	0.96497
835				0.898553	0.880661	0.913894
836				0.898553	0.880661	0.913894
837	0.952966	0.936985	0.96497
838	0.952966	0.936985	0.96497	0.898553	0.880661	0.913894
839				0.898553	0.880661	0.913894
840				0.898553	0.880661	0.913894
841	0.952966	0.936985	0.96497	0.898553	0.880661	0.913894
842	0.952966	0.936985	0.96497
843	0.952966	0.936985	0.96497
844				0.898553	0.880661	0.913894
846	0.952966	0.936985	0.96497	0.897562	0.879575	0.912997
848	0.952966	0.936985	0.96497	0.897562	0.879575	0.912997
851				0.897562	0.879575	0.912997
852				0.897562	0.879575	0.912997
853	0.952966	0.936985	0.96497	0.896567	0.878483	0.912095
854	0.952966	0.936985	0.96497	0.895571	0.877391	0.911193
855	0.952966	0.936985	0.96497
857	0.952966	0.936985	0.96497
859	0.952966	0.936985	0.96497	0.895571	0.877391	0.911193
860				0.895571	0.877391	0.911193
861	0.952966	0.936985	0.96497
862	0.952966	0.936985	0.96497	0.894572	0.876297	0.910287
863				0.893574	0.875204	0.909381
865	0.952966	0.936985	0.96497
866	0.952966	0.936985	0.96497
867	0.952966	0.936985	0.96497	0.893574	0.875204	0.909381
868	0.952966	0.936985	0.96497	0.893574	0.875204	0.909381
870	0.952966	0.936985	0.96497
871	0.952966	0.936985	0.96497	0.893574	0.875204	0.909381
872				0.893574	0.875204	0.909381
873	0.952966	0.936985	0.96497
874				0.893574	0.875204	0.909381
875	0.952966	0.936985	0.96497	0.893574	0.875204	0.909381
876	0.952966	0.936985	0.96497	0.893574	0.875204	0.909381
877				0.892567	0.874101	0.908467
878				0.892567	0.874101	0.908467
880	0.952966	0.936985	0.96497
881				0.892567	0.874101	0.908467
883	0.952966	0.936985	0.96497
884	0.952966	0.936985	0.96497	0.892567	0.874101	0.908467
885	0.952966	0.936985	0.96497
886	0.952966	0.936985	0.96497
887	0.952966	0.936985	0.96497
889	0.952966	0.936985	0.96497	0.892567	0.874101	0.908467
890	0.952966	0.936985	0.96497
891	0.952966	0.936985	0.96497
892	0.952966	0.936985	0.96497
893				0.891552	0.87299	0.907546
894	0.952966	0.936985	0.96497	0.890538	0.871881	0.906625
895				0.890538	0.871881	0.906625
896	0.952966	0.936985	0.96497	0.889521	0.870769	0.905702
897	0.952966	0.936985	0.96497	0.889521	0.870769	0.905702
901	0.952966	0.936985	0.96497	0.888504	0.869656	0.904777
902				0.888504	0.869656	0.904777
903				0.888504	0.869656	0.904777
904	0.952966	0.936985	0.96497
905	0.952966	0.936985	0.96497
907				0.888504	0.869656	0.904777
908	0.952966	0.936985	0.96497	0.888504	0.869656	0.904777
909	0.952966	0.936985	0.96497
911				0.887479	0.868536	0.903845
912				0.887479	0.868536	0.903845
913	0.952966	0.936985	0.96497	0.887479	0.868536	0.903845
915	0.952966	0.936985	0.96497	0.887479	0.868536	0.903845
916	0.952966	0.936985	0.96497	0.887479	0.868536	0.903845
917	0.952966	0.936985	0.96497	0.887479	0.868536	0.903845
919				0.887479	0.868536	0.903845
920	0.952966	0.936985	0.96497	0.886445	0.867405	0.902905
921				0.88541	0.866274	0.901964
922	0.951082	0.934592	0.963497	0.884376	0.865145	0.901023
924	0.951082	0.934592	0.963497
926	0.951082	0.934592	0.963497
927	0.951082	0.934592	0.963497	0.883341	0.864016	0.900081
928				0.883341	0.864016	0.900081
929	0.951082	0.934592	0.963497
932	0.951082	0.934592	0.963497	0.883341	0.864016	0.900081
933				0.883341	0.864016	0.900081
934				0.883341	0.864016	0.900081
935	0.951082	0.934592	0.963497
936	0.951082	0.934592	0.963497
937	0.949157	0.932154	0.961986
938	0.949157	0.932154	0.961986
939	0.949157	0.932154	0.961986
941				0.883341	0.864016	0.900081
942				0.8823	0.862879	0.899132
944	0.947212	0.929705	0.960452
946	0.947212	0.929705	0.960452	0.8823	0.862879	0.899132
947	0.947212	0.929705	0.960452
948	0.947212	0.929705	0.960452	0.8823	0.862879	0.899132
949				0.8823	0.862879	0.899132
951	0.947212	0.929705	0.960452	0.880204	0.860593	0.897223
952				0.880204	0.860593	0.897223
953	0.947212	0.929705	0.960452	0.880204	0.860593	0.897223
954	0.947212	0.929705	0.960452	0.880204	0.860593	0.897223
955				0.880204	0.860593	0.897223
956				0.879149	0.859442	0.896261
958				0.878092	0.858291	0.895297
959				0.877035	0.85714	0.894333
960	0.947212	0.929705	0.960452
962	0.947212	0.929705	0.960452
963	0.947212	0.929705	0.960452
964				0.877035	0.85714	0.894333
966				0.877035	0.85714	0.894333
967	0.947212	0.929705	0.960452
968	0.947212	0.929705	0.960452
970	0.947212	0.929705	0.960452	0.877035	0.85714	0.894333
971				0.877035	0.85714	0.894333
972	0.947212	0.929705	0.960452
973				0.875972	0.855982	0.893363
974	0.947212	0.929705	0.960452
976	0.947212	0.929705	0.960452
977	0.947212	0.929705	0.960452	0.874909	0.854825	0.892392
978				0.874909	0.854825	0.892392
981	0.947212	0.929705	0.960452
982	0.947212	0.929705	0.960452	0.874909	0.854825	0.892392
983	0.947212	0.929705	0.960452
984				0.874909	0.854825	0.892392
987	0.947212	0.929705	0.960452	0.874909	0.854825	0.892392
988	0.945148	0.927089	0.958834	0.874909	0.854825	0.892392
990	0.945148	0.927089	0.958834	0.873838	0.853659	0.891414
999	0.945148	0.927089	0.958834
1001	0.945148	0.927089	0.958834	0.872766	0.852492	0.890435
1002	0.945148	0.927089	0.958834
1003				0.872766	0.852492	0.890435
1004	0.945148	0.927089	0.958834	0.872766	0.852492	0.890435
1005	0.945148	0.927089	0.958834
1006	0.945148	0.927089	0.958834
1009	0.945148	0.927089	0.958834
1010				0.87169	0.851322	0.889451
1011				0.87169	0.851322	0.889451
1012	0.945148	0.927089	0.958834	0.87169	0.851322	0.889451
1014	0.943	0.924363	0.957152	0.87169	0.851322	0.889451
1015	0.943	0.924363	0.957152
1016	0.943	0.924363	0.957152	0.87169	0.851322	0.889451
1017	0.943	0.924363	0.957152
1018				0.87169	0.851322	0.889451
1019				0.87169	0.851322	0.889451
1021				0.870604	0.850141	0.888459
1022	0.943	0.924363	0.957152	0.870604	0.850141	0.888459
1023	0.943	0.924363	0.957152	0.870604	0.850141	0.888459
1024				0.869515	0.848955	0.887463
1025	0.943	0.924363	0.957152	0.869515	0.848955	0.887463
1026	0.943	0.924363	0.957152
1027	0.943	0.924363	0.957152
1030	0.943	0.924363	0.957152	0.869515	0.848955	0.887463
1031	0.943	0.924363	0.957152	0.869515	0.848955	0.887463
1034				0.869515	0.848955	0.887463
1035				0.86842	0.847764	0.886463
1036	0.943	0.924363	0.957152
1037	0.943	0.924363	0.957152
1039				0.86842	0.847764	0.886463
1041	0.940761	0.921514	0.955401
1042				0.86842	0.847764	0.886463
1044	0.940761	0.921514	0.955401
1045				0.86842	0.847764	0.886463
1046				0.86842	0.847764	0.886463
1047	0.940761	0.921514	0.955401
1049	0.940761	0.921514	0.955401	0.867319	0.846567	0.885456
1050	0.940761	0.921514	0.955401	0.867319	0.846567	0.885456
1052	0.940761	0.921514	0.955401	0.867319	0.846567	0.885456
1053				0.867319	0.846567	0.885456
1055				0.866214	0.845366	0.884446
1056				0.865109	0.844165	0.883435
1057				0.864004	0.842966	0.882423
1058				0.864004	0.842966	0.882423
1060				0.864004	0.842966	0.882423
1061	0.940761	0.921514	0.955401	0.864004	0.842966	0.882423
1062				0.864004	0.842966	0.882423
1063				0.864004	0.842966	0.882423
1064	0.940761	0.921514	0.955401	0.864004	0.842966	0.882423
1065				0.864004	0.842966	0.882423
1068				0.864004	0.842966	0.882423
1069				0.864004	0.842966	0.882423
1071				0.864004	0.842966	0.882423
1073				0.864004	0.842966	0.882423
1074	0.940761	0.921514	0.955401
1075	0.940761	0.921514	0.955401
1078	0.940761	0.921514	0.955401
1080				0.864004	0.842966	0.882423
1083	0.940761	0.921514	0.955401	0.862879	0.841743	0.881395
1087	0.940761	0.921514	0.955401
1090				0.862879	0.841743	0.881395
1091				0.862879	0.841743	0.881395
1092				0.86175	0.840515	0.880362
1093	0.940761	0.921514	0.955401
1094	0.940761	0.921514	0.955401	0.86175	0.840515	0.880362
1096				0.86175	0.840515	0.880362
1097				0.86175	0.840515	0.880362
1098	0.940761	0.921514	0.955401
1099	0.940761	0.921514	0.955401
1100	0.940761	0.921514	0.955401
1101	0.940761	0.921514	0.955401	0.86175	0.840515	0.880362
1102	0.940761	0.921514	0.955401	0.86175	0.840515	0.880362
1103	0.940761	0.921514	0.955401
1104	0.938348	0.918416	0.953534	0.86175	0.840515	0.880362
1105				0.86175	0.840515	0.880362
1106	0.938348	0.918416	0.953534
1107	0.938348	0.918416	0.953534
1110	0.938348	0.918416	0.953534	0.86175	0.840515	0.880362
1112				0.860604	0.839268	0.879314
1114	0.935911	0.915308	0.951634
1116				0.860604	0.839268	0.879314
1119	0.935911	0.915308	0.951634
1121	0.935911	0.915308	0.951634	0.860604	0.839268	0.879314
1122				0.860604	0.839268	0.879314
1123				0.860604	0.839268	0.879314
1124	0.935911	0.915308	0.951634
1125	0.935911	0.915308	0.951634
1126	0.935911	0.915308	0.951634
1128	0.935911	0.915308	0.951634	0.860604	0.839268	0.879314
1129	0.933388	0.912094	0.949667
1130	0.933388	0.912094	0.949667
1134				0.860604	0.839268	0.879314
1137	0.933388	0.912094	0.949667	0.860604	0.839268	0.879314
1138				0.860604	0.839268	0.879314
1139	0.933388	0.912094	0.949667	0.860604	0.839268	0.879314
1142	0.933388	0.912094	0.949667
1143	0.933388	0.912094	0.949667
1144				0.860604	0.839268	0.879314
1145				0.860604	0.839268	0.879314
1147	0.933388	0.912094	0.949667
1148	0.930796	0.908799	0.94764
1149	0.930796	0.908799	0.94764	0.860604	0.839268	0.879314
1150	0.930796	0.908799	0.94764
1151	0.930796	0.908799	0.94764	0.860604	0.839268	0.879314
1154	0.930796	0.908799	0.94764	0.860604	0.839268	0.879314
1155				0.860604	0.839268	0.879314
1156	0.930796	0.908799	0.94764
1157	0.930796	0.908799	0.94764
1158	0.930796	0.908799	0.94764
1160	0.930796	0.908799	0.94764
1162				0.860604	0.839268	0.879314
1163	0.930796	0.908799	0.94764
1164				0.860604	0.839268	0.879314
1165	0.930796	0.908799	0.94764	0.860604	0.839268	0.879314
1167				0.859419	0.837974	0.878234
1170	0.930796	0.908799	0.94764	0.859419	0.837974	0.878234
1171	0.930796	0.908799	0.94764
1172				0.859419	0.837974	0.878234
1175				0.858228	0.836675	0.877149
1177	0.930796	0.908799	0.94764	0.858228	0.836675	0.877149
1178				0.858228	0.836675	0.877149
1180				0.858228	0.836675	0.877149
1181	0.930796	0.908799	0.94764	0.85703	0.835367	0.876056
1183				0.85703	0.835367	0.876056
1185				0.85703	0.835367	0.876056
1188	0.930796	0.908799	0.94764
1189	0.930796	0.908799	0.94764
1190	0.928034	0.905264	0.945495
1191	0.928034	0.905264	0.945495	0.85703	0.835367	0.876056
1194				0.855819	0.834046	0.874953
1195				0.854607	0.832723	0.873848
1197	0.928034	0.905264	0.945495	0.854607	0.832723	0.873848
1199	0.928034	0.905264	0.945495
1200	0.928034	0.905264	0.945495	0.853393	0.831399	0.87274
1204				0.853393	0.831399	0.87274
1205				0.853393	0.831399	0.87274
1209	0.928034	0.905264	0.945495
1210	0.928034	0.905264	0.945495	0.852176	0.830072	0.871629
1212	0.928034	0.905264	0.945495
1213				0.852176	0.830072	0.871629
1214	0.928034	0.905264	0.945495
1217	0.928034	0.905264	0.945495
1218				0.852176	0.830072	0.871629
1219	0.928034	0.905264	0.945495	0.852176	0.830072	0.871629
1220				0.85095	0.828736	0.87051
1221	0.925152	0.901572	0.94326
1228				0.85095	0.828736	0.87051
1229	0.925152	0.901572	0.94326
1230	0.925152	0.901572	0.94326
1231	0.922242	0.897874	0.940987
1232	0.922242	0.897874	0.940987
1234	0.922242	0.897874	0.940987	0.85095	0.828736	0.87051
1236	0.922242	0.897874	0.940987
1240	0.922242	0.897874	0.940987	0.85095	0.828736	0.87051
1241	0.922242	0.897874	0.940987
1246	0.919286	0.894138	0.938666
1248	0.919286	0.894138	0.938666
1250	0.919286	0.894138	0.938666	0.849716	0.827392	0.869384
1254	0.919286	0.894138	0.938666
1255	0.919286	0.894138	0.938666	0.849716	0.827392	0.869384
1259				0.848479	0.826044	0.868255
1260				0.848479	0.826044	0.868255
1261				0.848479	0.826044	0.868255
1267	0.919286	0.894138	0.938666
1269				0.848479	0.826044	0.868255
1271	0.916282	0.89036	0.936295
1272				0.848479	0.826044	0.868255
1273	0.916282	0.89036	0.936295
1274				0.848479	0.826044	0.868255
1275				0.845984	0.823326	0.865976
1276	0.913268	0.8866	0.933899
1277				0.845984	0.823326	0.865976
1279	0.910254	0.882871	0.931484
1280				0.844734	0.821966	0.864833
1281				0.844734	0.821966	0.864833
1282				0.844734	0.821966	0.864833
1283	0.910254	0.882871	0.931484
1284	0.910254	0.882871	0.931484
1285				0.844734	0.821966	0.864833
1286				0.843475	0.820596	0.863683
1287	0.910254	0.882871	0.931484
1289				0.843475	0.820596	0.863683
1291				0.840954	0.817855	0.861376
1293	0.907199	0.879108	0.929027	0.839691	0.816483	0.860219
1294				0.839691	0.816483	0.860219
1295				0.839691	0.816483	0.860219
1296	0.907199	0.879108	0.929027	0.838425	0.815108	0.859059
1300				0.838425	0.815108	0.859059
1302				0.838425	0.815108	0.859059
1303				0.838425	0.815108	0.859059
1304				0.838425	0.815108	0.859059
1306	0.907199	0.879108	0.929027	0.838425	0.815108	0.859059
1307				0.838425	0.815108	0.859059
1308	0.907199	0.879108	0.929027
1310	0.904093	0.875292	0.926521
1312	0.904093	0.875292	0.926521
1314				0.838425	0.815108	0.859059
1316				0.838425	0.815108	0.859059
1317	0.904093	0.875292	0.926521	0.838425	0.815108	0.859059
1318				0.838425	0.815108	0.859059
1321				0.838425	0.815108	0.859059
1322	0.904093	0.875292	0.926521
1323				0.838425	0.815108	0.859059
1325				0.838425	0.815108	0.859059
1327				0.838425	0.815108	0.859059
1332	0.904093	0.875292	0.926521
1336	0.900931	0.871422	0.923964
1339	0.900931	0.871422	0.923964
1341	0.900931	0.871422	0.923964
1344				0.838425	0.815108	0.859059
1345				0.837123	0.813691	0.857869
1348	0.900931	0.871422	0.923964	0.835821	0.812275	0.856678
1351	0.900931	0.871422	0.923964
1352				0.835821	0.812275	0.856678
1358	0.900931	0.871422	0.923964
1365				0.835821	0.812275	0.856678
1368	0.900931	0.871422	0.923964	0.834515	0.810855	0.855483
1371	0.900931	0.871422	0.923964
1375				0.833209	0.809436	0.854287
1377				0.831903	0.808018	0.85309
1385	0.900931	0.871422	0.923964
1388	0.900931	0.871422	0.923964	0.830597	0.806602	0.851893
1390				0.830597	0.806602	0.851893
1391				0.830597	0.806602	0.851893
1393	0.900931	0.871422	0.923964
1394				0.830597	0.806602	0.851893
1395	0.897595	0.867312	0.92128	0.830597	0.806602	0.851893
1396	0.897595	0.867312	0.92128
1398	0.897595	0.867312	0.92128
1399				0.830597	0.806602	0.851893
1401	0.897595	0.867312	0.92128	0.830597	0.806602	0.851893
1403				0.830597	0.806602	0.851893
1404				0.829268	0.805158	0.850676
1405	0.897595	0.867312	0.92128
1406	0.897595	0.867312	0.92128
1407				0.827939	0.803716	0.849457
1409	0.897595	0.867312	0.92128	0.827939	0.803716	0.849457
1412				0.827939	0.803716	0.849457
1414				0.826606	0.80227	0.848235
1415	0.897595	0.867312	0.92128
1420				0.826606	0.80227	0.848235
1422	0.897595	0.867312	0.92128	0.826606	0.80227	0.848235
1423				0.825266	0.800816	0.847006
1426	0.897595	0.867312	0.92128
1427				0.825266	0.800816	0.847006
1429	0.897595	0.867312	0.92128
1433	0.897595	0.867312	0.92128
1434				0.825266	0.800816	0.847006
1436	0.897595	0.867312	0.92128
1438				0.823915	0.799351	0.845768
1439				0.82256	0.797881	0.844525
1440	0.897595	0.867312	0.92128	0.82256	0.797881	0.844525
1441				0.821203	0.79641	0.843279
1442	0.897595	0.867312	0.92128
1443				0.821203	0.79641	0.843279
1445				0.821203	0.79641	0.843279
1446				0.821203	0.79641	0.843279
1448	0.897595	0.867312	0.92128	0.819836	0.794929	0.842025
1449	0.897595	0.867312	0.92128
1450	0.897595	0.867312	0.92128
1451	0.897595	0.867312	0.92128	0.819836	0.794929	0.842025
1454	0.897595	0.867312	0.92128	0.819836	0.794929	0.842025
1456				0.819836	0.794929	0.842025
1457	0.897595	0.867312	0.92128	0.819836	0.794929	0.842025
1458	0.897595	0.867312	0.92128
1459	0.897595	0.867312	0.92128
1461				0.819836	0.794929	0.842025
1462	0.897595	0.867312	0.92128
1464				0.819836	0.794929	0.842025
1466	0.897595	0.867312	0.92128
1467	0.897595	0.867312	0.92128	0.819836	0.794929	0.842025
1468				0.818447	0.793421	0.840751
1471				0.818447	0.793421	0.840751
1472	0.897595	0.867312	0.92128
1474				0.818447	0.793421	0.840751
1476	0.897595	0.867312	0.92128
1479				0.817053	0.791908	0.839472
1480				0.817053	0.791908	0.839472
1484				0.817053	0.791908	0.839472
1485	0.897595	0.867312	0.92128
1486	0.897595	0.867312	0.92128
1487				0.817053	0.791908	0.839472
1488				0.815646	0.790383	0.838183
1490	0.897595	0.867312	0.92128
1491	0.897595	0.867312	0.92128
1492				0.815646	0.790383	0.838183
1494	0.897595	0.867312	0.92128
1496				0.815646	0.790383	0.838183
1499	0.897595	0.867312	0.92128	0.815646	0.790383	0.838183
1502				0.815646	0.790383	0.838183
1503	0.897595	0.867312	0.92128
1504	0.897595	0.867312	0.92128
1505	0.897595	0.867312	0.92128
1506	0.893658	0.862294	0.918217
1508				0.815646	0.790383	0.838183
1513	0.893658	0.862294	0.918217
1516				0.815646	0.790383	0.838183
1520	0.893658	0.862294	0.918217	0.814218	0.788831	0.836874
1523				0.814218	0.788831	0.836874
1525				0.814218	0.788831	0.836874
1526	0.893658	0.862294	0.918217	0.814218	0.788831	0.836874
1528	0.893658	0.862294	0.918217
1529	0.893658	0.862294	0.918217
1531	0.893658	0.862294	0.918217
1533				0.814218	0.788831	0.836874
1534	0.893658	0.862294	0.918217
1536				0.814218	0.788831	0.836874
1539	0.893658	0.862294	0.918217
1541	0.893658	0.862294	0.918217
1543	0.893658	0.862294	0.918217
1544	0.893658	0.862294	0.918217
1545				0.814218	0.788831	0.836874
1546				0.814218	0.788831	0.836874
1547				0.814218	0.788831	0.836874
1551	0.893658	0.862294	0.918217
1553	0.889482	0.856946	0.914985	0.814218	0.788831	0.836874
1554	0.889482	0.856946	0.914985	0.814218	0.788831	0.836874
1555				0.814218	0.788831	0.836874
1562				0.814218	0.788831	0.836874
1564				0.814218	0.788831	0.836874
1566				0.814218	0.788831	0.836874
1568	0.889482	0.856946	0.914985
1569				0.814218	0.788831	0.836874
1570				0.814218	0.788831	0.836874
1571				0.814218	0.788831	0.836874
1572				0.814218	0.788831	0.836874
1573				0.814218	0.788831	0.836874
1574	0.889482	0.856946	0.914985	0.814218	0.788831	0.836874
1575				0.812729	0.787208	0.835516
1576				0.811241	0.785586	0.834157
1582	0.889482	0.856946	0.914985
1583				0.80975	0.783962	0.832794
1585				0.80975	0.783962	0.832794
1589	0.889482	0.856946	0.914985
1592				0.80975	0.783962	0.832794
1593				0.808253	0.782332	0.831426
1595	0.889482	0.856946	0.914985
1596				0.808253	0.782332	0.831426
1599	0.889482	0.856946	0.914985
1603				0.80675	0.780698	0.830052
1606				0.80675	0.780698	0.830052
1607				0.80675	0.780698	0.830052
1609				0.80675	0.780698	0.830052
1610				0.80524	0.779054	0.82867
1612	0.889482	0.856946	0.914985
1619	0.889482	0.856946	0.914985
1620				0.80524	0.779054	0.82867
1623				0.803723	0.777405	0.827282
1624				0.802204	0.775754	0.825891
1627				0.802204	0.775754	0.825891
1629				0.802204	0.775754	0.825891
1630				0.802204	0.775754	0.825891
1632				0.802204	0.775754	0.825891
1633	0.889482	0.856946	0.914985
1636				0.802204	0.775754	0.825891
1639				0.802204	0.775754	0.825891
1641				0.802204	0.775754	0.825891
1643				0.802204	0.775754	0.825891
1644				0.802204	0.775754	0.825891
1647	0.889482	0.856946	0.914985
1653	0.889482	0.856946	0.914985
1654				0.802204	0.775754	0.825891
1655				0.802204	0.775754	0.825891
1658				0.800646	0.774058	0.824468
1659	0.889482	0.856946	0.914985	0.800646	0.774058	0.824468
1665				0.800646	0.774058	0.824468
1666	0.885012	0.851183	0.911552
1670				0.800646	0.774058	0.824468
1674	0.885012	0.851183	0.911552
1675				0.799079	0.772352	0.823036
1678				0.799079	0.772352	0.823036
1681				0.799079	0.772352	0.823036
1682				0.799079	0.772352	0.823036
1683				0.799079	0.772352	0.823036
1685	0.885012	0.851183	0.911552
1686	0.885012	0.851183	0.911552
1688	0.885012	0.851183	0.911552
1689	0.885012	0.851183	0.911552	0.799079	0.772352	0.823036
1691	0.885012	0.851183	0.911552
1694	0.885012	0.851183	0.911552	0.799079	0.772352	0.823036
1695	0.885012	0.851183	0.911552
1699				0.797488	0.770617	0.821583
1702				0.797488	0.770617	0.821583
1703				0.797488	0.770617	0.821583
1705				0.797488	0.770617	0.821583
1709				0.797488	0.770617	0.821583
1712				0.797488	0.770617	0.821583
1715	0.885012	0.851183	0.911552
1716				0.797488	0.770617	0.821583
1720				0.795873	0.768856	0.82011
1723				0.794259	0.767097	0.818636
1724				0.792641	0.765335	0.817158
1725	0.885012	0.851183	0.911552
1727				0.79102	0.763571	0.815676
1730				0.79102	0.763571	0.815676
1736				0.787772	0.76004	0.812702
1739	0.885012	0.851183	0.911552	0.787772	0.76004	0.812702
1741				0.786144	0.758273	0.811211
1742				0.786144	0.758273	0.811211
1743				0.784513	0.756503	0.809716
1745				0.784513	0.756503	0.809716
1749	0.885012	0.851183	0.911552	0.784513	0.756503	0.809716
1750	0.885012	0.851183	0.911552
1751				0.784513	0.756503	0.809716
1758	0.885012	0.851183	0.911552	0.784513	0.756503	0.809716
1760	0.885012	0.851183	0.911552
1762	0.880176	0.84489	0.907874
1764				0.782858	0.754705	0.8082
1765				0.782858	0.754705	0.8082
1772				0.782858	0.754705	0.8082
1773				0.782858	0.754705	0.8082
1774				0.782858	0.754705	0.8082
1775	0.880176	0.84489	0.907874
1777	0.880176	0.84489	0.907874
1779				0.782858	0.754705	0.8082
1780	0.880176	0.84489	0.907874
1783				0.782858	0.754705	0.8082
1784				0.782858	0.754705	0.8082
1785				0.782858	0.754705	0.8082
1786				0.782858	0.754705	0.8082
1787	0.880176	0.84489	0.907874
1789				0.781156	0.752852	0.806645
1790				0.779454	0.751001	0.805088
1791	0.880176	0.84489	0.907874
1793				0.779454	0.751001	0.805088
1794	0.880176	0.84489	0.907874	0.779454	0.751001	0.805088
1795				0.777741	0.749138	0.803521
1796				0.777741	0.749138	0.803521
1800	0.880176	0.84489	0.907874	0.777741	0.749138	0.803521
1804				0.777741	0.749138	0.803521
1805				0.777741	0.749138	0.803521
1808	0.875117	0.838315	0.904024
1809	0.875117	0.838315	0.904024	0.777741	0.749138	0.803521
1810	0.875117	0.838315	0.904024
1811				0.777741	0.749138	0.803521
1812	0.875117	0.838315	0.904024
1813				0.777741	0.749138	0.803521
1814				0.777741	0.749138	0.803521
1816				0.777741	0.749138	0.803521
1817				0.777741	0.749138	0.803521
1819				0.77599	0.747229	0.801922
1823				0.77599	0.747229	0.801922
1825				0.77599	0.747229	0.801922
1826	0.875117	0.838315	0.904024	0.77599	0.747229	0.801922

## Sheet: MAKE
Graph Data Table
Time (Days)	Cohort 1: Survival Probability	Cohort 1: Survival Probability 95 % CI Lower	Cohort 1: Survival Probability 95 % CI Upper	Cohort 2: Survival Probability	Cohort 2: Survival Probability 95 % CI Lower	Cohort 2: Survival Probability 95 % CI Upper
91	0.995271	0.990926	0.997538	0.994208	0.989564	0.996789
92	0.994174	0.989499	0.996771	0.992607	0.987547	0.995615
93	0.993623	0.988794	0.996375	0.992073	0.986884	0.995214
94	0.992521	0.9874	0.995566	0.991005	0.985569	0.994399
95	0.991969	0.986709	0.995153	0.990471	0.984917	0.993987
96	0.989759	0.983986	0.993457	0.989404	0.983622	0.993151
97	0.988099	0.981977	0.99215	0.988869	0.982978	0.992729
98	0.986991	0.980649	0.991264	0.987267	0.981061	0.991448
99	0.986991	0.980649	0.991264	0.985127	0.97853	0.989708
100				0.984592	0.977902	0.989268
101	0.985328	0.978672	0.989917	0.983522	0.976649	0.988383
102	0.985328	0.978672	0.989917	0.980845	0.973542	0.986146
103	0.985328	0.978672	0.989917	0.979238	0.971691	0.984788
104	0.985328	0.978672	0.989917	0.979238	0.971691	0.984788
105	0.983655	0.9767	0.988546	0.97763	0.969849	0.98342
106				0.976021	0.968014	0.982042
107	0.983097	0.976046	0.988085	0.974947	0.966794	0.981118
108	0.981979	0.97474	0.987157
109	0.981979	0.97474	0.987157	0.974947	0.966794	0.981118
110	0.981979	0.97474	0.987157	0.974409	0.966184	0.980654
111	0.981979	0.97474	0.987157	0.972793	0.964353	0.979255
112	0.981979	0.97474	0.987157	0.971176	0.96253	0.977849
113	0.981979	0.97474	0.987157
114	0.981979	0.97474	0.987157	0.970097	0.961317	0.976908
115	0.981415	0.974081	0.986687	0.970097	0.961317	0.976908
116	0.980285	0.972768	0.985743
117	0.980285	0.972768	0.985743	0.968476	0.959499	0.975489
118	0.979719	0.972112	0.985267	0.967396	0.95829	0.97454
119	0.979152	0.971455	0.98479
120	0.978584	0.970799	0.98431	0.967396	0.95829	0.97454
121	0.978584	0.970799	0.98431	0.967396	0.95829	0.97454
122	0.978014	0.970141	0.983828
123	0.977443	0.969483	0.983344
124	0.977443	0.969483	0.983344	0.966314	0.957082	0.973588
125				0.965774	0.956479	0.973111
126	0.977443	0.969483	0.983344	0.964151	0.954673	0.971677
127	0.976871	0.968826	0.982859	0.963069	0.953471	0.970718
128	0.976871	0.968826	0.982859
129	0.976298	0.968167	0.982371
130				0.961445	0.95167	0.969275
131	0.976298	0.968167	0.982371	0.960904	0.951071	0.968793
132	0.975723	0.967507	0.981881	0.95982	0.949873	0.967827
133	0.975147	0.966847	0.981389
134	0.975147	0.966847	0.981389	0.95982	0.949873	0.967827
135	0.97457	0.966187	0.980895
136	0.97457	0.966187	0.980895	0.959278	0.949274	0.967343
137	0.973992	0.965527	0.980399	0.958193	0.948076	0.966374
138	0.973414	0.964868	0.979903	0.958193	0.948076	0.966374
139	0.973414	0.964868	0.979903
140				0.957105	0.946877	0.9654
141	0.972836	0.96421	0.979406	0.956561	0.946278	0.964913
142	0.972836	0.96421	0.979406	0.956561	0.946278	0.964913
143	0.972836	0.96421	0.979406
144	0.972257	0.963551	0.978907
145	0.972257	0.963551	0.978907	0.956017	0.945679	0.964425
146	0.971098	0.962235	0.977905	0.955472	0.945079	0.963935
147	0.969938	0.960921	0.976899	0.952746	0.942087	0.961484
148	0.969938	0.960921	0.976899	0.952746	0.942087	0.961484
149	0.969938	0.960921	0.976899	0.952201	0.941488	0.960993
150	0.969356	0.960264	0.976394
151	0.968775	0.959607	0.975888
152	0.967611	0.958295	0.974873	0.951655	0.94089	0.9605
153	0.967611	0.958295	0.974873
154	0.967611	0.958295	0.974873	0.950017	0.939098	0.959021
155	0.967611	0.958295	0.974873	0.950017	0.939098	0.959021
156	0.967026	0.957636	0.974362	0.94947	0.9385	0.958526
157	0.967026	0.957636	0.974362	0.94947	0.9385	0.958526
158	0.967026	0.957636	0.974362	0.94947	0.9385	0.958526
159	0.967026	0.957636	0.974362	0.948374	0.937302	0.957534
160	0.967026	0.957636	0.974362
161	0.967026	0.957636	0.974362	0.947276	0.936105	0.956541
162	0.965851	0.956315	0.973334	0.946727	0.935505	0.956043
163				0.946727	0.935505	0.956043
164	0.965851	0.956315	0.973334	0.946177	0.934906	0.955544
165	0.965262	0.955654	0.972818	0.946177	0.934906	0.955544
166	0.965262	0.955654	0.972818	0.945627	0.934306	0.955044
168				0.943424	0.931907	0.953042
169	0.965262	0.955654	0.972818	0.943424	0.931907	0.953042
170	0.965262	0.955654	0.972818	0.943424	0.931907	0.953042
171	0.965262	0.955654	0.972818	0.942871	0.931307	0.952539
172	0.965262	0.955654	0.972818	0.942319	0.930706	0.952036
173	0.965262	0.955654	0.972818
174	0.96467	0.954989	0.9723	0.942319	0.930706	0.952036
175	0.964078	0.954325	0.971779	0.941765	0.930104	0.951532
176	0.963485	0.95366	0.971258	0.940658	0.928902	0.950523
177	0.962296	0.952329	0.970211	0.940104	0.9283	0.950017
178	0.962296	0.952329	0.970211	0.940104	0.9283	0.950017
179	0.962296	0.952329	0.970211
180	0.962296	0.952329	0.970211	0.940104	0.9283	0.950017
181	0.962296	0.952329	0.970211	0.938993	0.927094	0.949003
182	0.961698	0.95166	0.969684	0.938437	0.926492	0.948495
183	0.961698	0.95166	0.969684	0.937881	0.925889	0.947987
184	0.961698	0.95166	0.969684	0.937324	0.925285	0.947478
186				0.936766	0.924681	0.946968
187	0.961698	0.95166	0.969684	0.936766	0.924681	0.946968
188				0.936766	0.924681	0.946968
189	0.961698	0.95166	0.969684	0.936207	0.924076	0.946457
190	0.961096	0.950987	0.969154	0.935648	0.923471	0.945945
191				0.934529	0.92226	0.94492
192	0.961096	0.950987	0.969154	0.934529	0.92226	0.94492
193	0.961096	0.950987	0.969154
194	0.961096	0.950987	0.969154
195				0.933969	0.921654	0.944407
196	0.961096	0.950987	0.969154	0.933409	0.921049	0.943893
197	0.961096	0.950987	0.969154	0.933409	0.921049	0.943893
198	0.960487	0.950306	0.968617
199	0.960487	0.950306	0.968617	0.932848	0.920443	0.943379
200				0.932848	0.920443	0.943379
201	0.960487	0.950306	0.968617
202	0.960487	0.950306	0.968617	0.932848	0.920443	0.943379
203	0.960487	0.950306	0.968617	0.931725	0.91923	0.942348
204	0.960487	0.950306	0.968617	0.931163	0.918623	0.941833
205	0.960487	0.950306	0.968617	0.931163	0.918623	0.941833
207				0.931163	0.918623	0.941833
208	0.960487	0.950306	0.968617
209				0.930599	0.918014	0.941314
210	0.960487	0.950306	0.968617	0.930599	0.918014	0.941314
211	0.960487	0.950306	0.968617	0.930033	0.917404	0.940795
212	0.960487	0.950306	0.968617	0.929468	0.916793	0.940275
213	0.960487	0.950306	0.968617	0.928902	0.916183	0.939755
214	0.960487	0.950306	0.968617	0.928902	0.916183	0.939755
215	0.960487	0.950306	0.968617	0.928902	0.916183	0.939755
216	0.960487	0.950306	0.968617	0.927768	0.91496	0.938712
217	0.960487	0.950306	0.968617	0.927201	0.914349	0.93819
218	0.960487	0.950306	0.968617	0.927201	0.914349	0.93819
219	0.960487	0.950306	0.968617
220				0.926633	0.913737	0.937667
221				0.926633	0.913737	0.937667
222	0.960487	0.950306	0.968617	0.926633	0.913737	0.937667
223	0.960487	0.950306	0.968617
224	0.960487	0.950306	0.968617	0.926633	0.913737	0.937667
225	0.960487	0.950306	0.968617	0.926063	0.913124	0.937143
226	0.960487	0.950306	0.968617
227				0.926063	0.913124	0.937143
228	0.960487	0.950306	0.968617	0.926063	0.913124	0.937143
229				0.925493	0.912509	0.936617
230				0.92435	0.911279	0.935564
231	0.960487	0.950306	0.968617	0.92435	0.911279	0.935564
232	0.959229	0.948893	0.967511	0.923778	0.910663	0.935037
233	0.959229	0.948893	0.967511
234	0.959229	0.948893	0.967511	0.923778	0.910663	0.935037
236	0.958598	0.948185	0.966954	0.923205	0.910047	0.934508
237	0.958598	0.948185	0.966954	0.923205	0.910047	0.934508
238	0.958598	0.948185	0.966954	0.922632	0.90943	0.933979
239	0.958598	0.948185	0.966954	0.922632	0.90943	0.933979
240	0.958598	0.948185	0.966954	0.922057	0.908812	0.933449
241	0.958598	0.948185	0.966954	0.921482	0.908193	0.932918
242	0.958598	0.948185	0.966954	0.921482	0.908193	0.932918
243	0.958598	0.948185	0.966954	0.921482	0.908193	0.932918
244	0.958598	0.948185	0.966954	0.920328	0.906953	0.931853
245	0.958598	0.948185	0.966954	0.920328	0.906953	0.931853
246	0.958598	0.948185	0.966954	0.919171	0.90571	0.930784
247	0.957957	0.947466	0.96639	0.918592	0.905088	0.930249
248	0.957957	0.947466	0.96639
249	0.957315	0.946745	0.965824
250	0.956672	0.946026	0.965257
251				0.918592	0.905088	0.930249
252	0.956029	0.945306	0.964689	0.918592	0.905088	0.930249
253				0.916852	0.903221	0.92864
254	0.956029	0.945306	0.964689	0.916852	0.903221	0.92864
255	0.956029	0.945306	0.964689
256	0.956029	0.945306	0.964689	0.916852	0.903221	0.92864
257	0.956029	0.945306	0.964689	0.915689	0.901973	0.927563
258	0.956029	0.945306	0.964689	0.913943	0.900102	0.925946
259	0.956029	0.945306	0.964689	0.913362	0.899479	0.925407
260	0.955378	0.944577	0.964115	0.913362	0.899479	0.925407
261	0.955378	0.944577	0.964115
262	0.954725	0.943846	0.963538
263	0.954071	0.943115	0.962959
264	0.954071	0.943115	0.962959	0.912779	0.898856	0.924867
265	0.953417	0.942383	0.96238	0.911614	0.897608	0.923786
266	0.953417	0.942383	0.96238	0.910448	0.896361	0.922704
267				0.910448	0.896361	0.922704
268				0.910448	0.896361	0.922704
269	0.953417	0.942383	0.96238
270	0.953417	0.942383	0.96238
271				0.909864	0.895736	0.922162
272	0.953417	0.942383	0.96238
273	0.953417	0.942383	0.96238	0.908696	0.894488	0.921077
274	0.953417	0.942383	0.96238	0.907527	0.893238	0.91999
275	0.953417	0.942383	0.96238	0.906942	0.892614	0.919446
276				0.906357	0.891989	0.918902
277	0.953417	0.942383	0.96238	0.906357	0.891989	0.918902
279	0.953417	0.942383	0.96238	0.906357	0.891989	0.918902
280	0.952087	0.940896	0.961203	0.905771	0.891363	0.918356
281	0.952087	0.940896	0.961203	0.905771	0.891363	0.918356
282	0.951419	0.94015	0.96061	0.905771	0.891363	0.918356
283	0.951419	0.94015	0.96061	0.905183	0.890736	0.917809
284	0.951419	0.94015	0.96061	0.905183	0.890736	0.917809
285	0.951419	0.94015	0.96061
286	0.951419	0.94015	0.96061	0.904595	0.890108	0.917262
287	0.951419	0.94015	0.96061	0.904595	0.890108	0.917262
288	0.951419	0.94015	0.96061	0.904005	0.889479	0.916713
289	0.951419	0.94015	0.96061	0.904005	0.889479	0.916713
290				0.903415	0.888849	0.916163
291	0.951419	0.94015	0.96061	0.902824	0.888218	0.915613
292	0.951419	0.94015	0.96061
293	0.951419	0.94015	0.96061	0.902824	0.888218	0.915613
294	0.951419	0.94015	0.96061	0.902824	0.888218	0.915613
295	0.951419	0.94015	0.96061	0.902232	0.887587	0.915062
296	0.950734	0.939383	0.960005	0.902232	0.887587	0.915062
297	0.950048	0.938616	0.959398
298	0.950048	0.938616	0.959398	0.902232	0.887587	0.915062
299	0.950048	0.938616	0.959398
300	0.950048	0.938616	0.959398
301				0.902232	0.887587	0.915062
302	0.950048	0.938616	0.959398	0.900453	0.885689	0.913403
303	0.950048	0.938616	0.959398	0.899859	0.885057	0.91285
304	0.949354	0.937839	0.958783	0.898673	0.883793	0.911744
305	0.949354	0.937839	0.958783	0.898673	0.883793	0.911744
306	0.949354	0.937839	0.958783	0.898673	0.883793	0.911744
307	0.949354	0.937839	0.958783	0.89689	0.881895	0.910079
308	0.94796	0.93628	0.957548	0.89689	0.881895	0.910079
309	0.947262	0.935501	0.956929	0.89689	0.881895	0.910079
310	0.947262	0.935501	0.956929	0.89689	0.881895	0.910079
311	0.947262	0.935501	0.956929
312	0.947262	0.935501	0.956929	0.89689	0.881895	0.910079
313				0.89689	0.881895	0.910079
314	0.947262	0.935501	0.956929	0.896292	0.881259	0.909521
315	0.947262	0.935501	0.956929
316	0.947262	0.935501	0.956929	0.896292	0.881259	0.909521
317	0.947262	0.935501	0.956929
319	0.947262	0.935501	0.956929	0.896292	0.881259	0.909521
320	0.946554	0.934709	0.956301	0.895694	0.880622	0.908963
321	0.946554	0.934709	0.956301	0.895096	0.879985	0.908404
322	0.946554	0.934709	0.956301	0.894497	0.879348	0.907845
323	0.946554	0.934709	0.956301	0.894497	0.879348	0.907845
324	0.945842	0.933913	0.955669	0.894497	0.879348	0.907845
325	0.945842	0.933913	0.955669	0.894497	0.879348	0.907845
326	0.945128	0.933116	0.955034
327				0.894497	0.879348	0.907845
328	0.944412	0.932317	0.954399	0.894497	0.879348	0.907845
329	0.943696	0.931519	0.953762	0.894497	0.879348	0.907845
330	0.943696	0.931519	0.953762
331	0.943696	0.931519	0.953762	0.894497	0.879348	0.907845
332	0.943696	0.931519	0.953762
333	0.942974	0.930714	0.95312	0.894497	0.879348	0.907845
334	0.942974	0.930714	0.95312	0.893893	0.878705	0.907281
335	0.942974	0.930714	0.95312	0.893289	0.878063	0.906716
336	0.94225	0.929908	0.952475
337	0.94225	0.929908	0.952475
338	0.94225	0.929908	0.952475	0.893289	0.878063	0.906716
339	0.94225	0.929908	0.952475	0.893289	0.878063	0.906716
340	0.94225	0.929908	0.952475	0.893289	0.878063	0.906716
341	0.94225	0.929908	0.952475	0.893289	0.878063	0.906716
342	0.94225	0.929908	0.952475	0.893289	0.878063	0.906716
343	0.94225	0.929908	0.952475	0.893289	0.878063	0.906716
344	0.94225	0.929908	0.952475	0.893289	0.878063	0.906716
345	0.94225	0.929908	0.952475	0.893289	0.878063	0.906716
346	0.94225	0.929908	0.952475	0.893289	0.878063	0.906716
347				0.893289	0.878063	0.906716
348				0.893289	0.878063	0.906716
349	0.94225	0.929908	0.952475	0.893289	0.878063	0.906716
350	0.94225	0.929908	0.952475	0.892679	0.877412	0.906146
351				0.892068	0.876762	0.905576
352	0.94225	0.929908	0.952475	0.892068	0.876762	0.905576
353	0.94225	0.929908	0.952475	0.891457	0.876112	0.905005
354	0.94225	0.929908	0.952475	0.891457	0.876112	0.905005
356				0.890844	0.87546	0.904433
357	0.94225	0.929908	0.952475	0.88962	0.874157	0.903288
358	0.94225	0.929908	0.952475	0.88962	0.874157	0.903288
359	0.94225	0.929908	0.952475	0.88962	0.874157	0.903288
360	0.94225	0.929908	0.952475	0.889005	0.873504	0.902714
361	0.94225	0.929908	0.952475	0.889005	0.873504	0.902714
362	0.941497	0.929065	0.951807
363	0.940743	0.928221	0.951138
364	0.940743	0.928221	0.951138
365	0.940743	0.928221	0.951138	0.889005	0.873504	0.902714
366	0.940743	0.928221	0.951138	0.888388	0.872848	0.902138
367				0.888388	0.872848	0.902138
368				0.888388	0.872848	0.902138
369	0.940743	0.928221	0.951138	0.888388	0.872848	0.902138
370	0.938452	0.925661	0.949103	0.888388	0.872848	0.902138
371	0.938452	0.925661	0.949103	0.887769	0.872189	0.901559
372	0.938452	0.925661	0.949103	0.887769	0.872189	0.901559
374	0.938452	0.925661	0.949103	0.887149	0.87153	0.900979
375				0.887149	0.87153	0.900979
376	0.938452	0.925661	0.949103	0.887149	0.87153	0.900979
377	0.938452	0.925661	0.949103	0.887149	0.87153	0.900979
378	0.937677	0.924796	0.948414	0.887149	0.87153	0.900979
379	0.937677	0.924796	0.948414	0.887149	0.87153	0.900979
380	0.936896	0.923923	0.94772	0.887149	0.87153	0.900979
381	0.936896	0.923923	0.94772	0.887149	0.87153	0.900979
382	0.936896	0.923923	0.94772	0.887149	0.87153	0.900979
383	0.936896	0.923923	0.94772
384	0.936896	0.923923	0.94772	0.885898	0.870198	0.89981
386	0.936896	0.923923	0.94772	0.885272	0.869532	0.899224
387				0.885272	0.869532	0.899224
388	0.936111	0.923046	0.947022	0.884645	0.868865	0.898638
389	0.936111	0.923046	0.947022
390	0.936111	0.923046	0.947022	0.884645	0.868865	0.898638
391	0.936111	0.923046	0.947022	0.884645	0.868865	0.898638
392				0.884645	0.868865	0.898638
393	0.935324	0.922167	0.946321	0.883385	0.867526	0.89746
394	0.935324	0.922167	0.946321
395	0.935324	0.922167	0.946321	0.883385	0.867526	0.89746
396	0.935324	0.922167	0.946321	0.883385	0.867526	0.89746
397	0.935324	0.922167	0.946321	0.883385	0.867526	0.89746
398				0.883385	0.867526	0.89746
399	0.935324	0.922167	0.946321	0.882121	0.866181	0.896277
400	0.935324	0.922167	0.946321	0.882121	0.866181	0.896277
401	0.935324	0.922167	0.946321	0.882121	0.866181	0.896277
402	0.934522	0.921272	0.945609
403	0.934522	0.921272	0.945609	0.882121	0.866181	0.896277
404				0.882121	0.866181	0.896277
405	0.933719	0.920374	0.944894
406				0.882121	0.866181	0.896277
407	0.933719	0.920374	0.944894
408				0.882121	0.866181	0.896277
409	0.932912	0.919474	0.944176
410	0.932912	0.919474	0.944176	0.881484	0.865504	0.895681
411	0.932912	0.919474	0.944176	0.881484	0.865504	0.895681
412				0.881484	0.865504	0.895681
413	0.932912	0.919474	0.944176	0.880844	0.864823	0.895082
414	0.932912	0.919474	0.944176
415	0.932912	0.919474	0.944176	0.880844	0.864823	0.895082
416	0.932912	0.919474	0.944176
417				0.880844	0.864823	0.895082
418	0.932912	0.919474	0.944176
419	0.932912	0.919474	0.944176
420	0.932912	0.919474	0.944176	0.879558	0.863455	0.893879
421	0.932912	0.919474	0.944176	0.878914	0.862771	0.893277
422	0.932912	0.919474	0.944176	0.87827	0.862086	0.892674
423	0.932912	0.919474	0.944176
424	0.932912	0.919474	0.944176
425	0.932912	0.919474	0.944176	0.877625	0.8614	0.89207
426	0.932085	0.918549	0.943442
427	0.932085	0.918549	0.943442	0.876978	0.860713	0.891465
428	0.932085	0.918549	0.943442
429	0.932085	0.918549	0.943442	0.876978	0.860713	0.891465
430	0.932085	0.918549	0.943442	0.876331	0.860025	0.890859
431				0.876331	0.860025	0.890859
432	0.932085	0.918549	0.943442	0.875033	0.858647	0.889644
433	0.932085	0.918549	0.943442
434	0.932085	0.918549	0.943442
435	0.932085	0.918549	0.943442	0.875033	0.858647	0.889644
436	0.932085	0.918549	0.943442	0.875033	0.858647	0.889644
437	0.932085	0.918549	0.943442	0.873732	0.857265	0.888425
438	0.932085	0.918549	0.943442	0.873732	0.857265	0.888425
439	0.931243	0.917606	0.942695	0.873732	0.857265	0.888425
440	0.931243	0.917606	0.942695	0.87308	0.856572	0.887814
441	0.931243	0.917606	0.942695	0.87308	0.856572	0.887814
442	0.931243	0.917606	0.942695	0.87308	0.856572	0.887814
443				0.87308	0.856572	0.887814
444	0.931243	0.917606	0.942695	0.87308	0.856572	0.887814
445	0.931243	0.917606	0.942695
446	0.931243	0.917606	0.942695	0.87308	0.856572	0.887814
447				0.872423	0.855874	0.887198
448	0.931243	0.917606	0.942695
449	0.931243	0.917606	0.942695	0.872423	0.855874	0.887198
450	0.931243	0.917606	0.942695
451				0.872423	0.855874	0.887198
452	0.931243	0.917606	0.942695
453	0.931243	0.917606	0.942695	0.872423	0.855874	0.887198
454				0.871104	0.854473	0.885962
455	0.931243	0.917606	0.942695	0.871104	0.854473	0.885962
456	0.931243	0.917606	0.942695	0.871104	0.854473	0.885962
457	0.931243	0.917606	0.942695	0.871104	0.854473	0.885962
458	0.931243	0.917606	0.942695	0.870442	0.853771	0.885343
459	0.931243	0.917606	0.942695	0.870442	0.853771	0.885343
461	0.931243	0.917606	0.942695	0.86978	0.853067	0.884722
462	0.931243	0.917606	0.942695	0.86978	0.853067	0.884722
463	0.931243	0.917606	0.942695
464	0.931243	0.917606	0.942695
465	0.931243	0.917606	0.942695	0.869117	0.852364	0.8841
466				0.868454	0.85166	0.883479
468	0.931243	0.917606	0.942695
469	0.931243	0.917606	0.942695
470				0.868454	0.85166	0.883479
471	0.931243	0.917606	0.942695	0.868454	0.85166	0.883479
472	0.931243	0.917606	0.942695	0.86779	0.850955	0.882856
473	0.931243	0.917606	0.942695	0.86779	0.850955	0.882856
474				0.86779	0.850955	0.882856
475	0.931243	0.917606	0.942695
476	0.931243	0.917606	0.942695	0.86779	0.850955	0.882856
477	0.931243	0.917606	0.942695	0.86779	0.850955	0.882856
478	0.930358	0.916608	0.941913	0.86712	0.850243	0.882227
481	0.930358	0.916608	0.941913	0.866448	0.84953	0.881598
482	0.930358	0.916608	0.941913
483	0.930358	0.916608	0.941913	0.865776	0.848818	0.880968
484	0.929465	0.915602	0.941125	0.865776	0.848818	0.880968
485	0.929465	0.915602	0.941125
486	0.929465	0.915602	0.941125
488				0.865776	0.848818	0.880968
489				0.865103	0.848104	0.880337
490	0.929465	0.915602	0.941125	0.865103	0.848104	0.880337
491	0.929465	0.915602	0.941125	0.865103	0.848104	0.880337
492	0.929465	0.915602	0.941125	0.865103	0.848104	0.880337
493	0.929465	0.915602	0.941125	0.864427	0.847386	0.879703
494	0.929465	0.915602	0.941125
495	0.929465	0.915602	0.941125
496	0.929465	0.915602	0.941125
497	0.928557	0.914577	0.940323	0.864427	0.847386	0.879703
498	0.928557	0.914577	0.940323
499	0.925818	0.911494	0.937903	0.86375	0.846667	0.879068
500	0.925818	0.911494	0.937903	0.863073	0.845949	0.878433
502	0.925818	0.911494	0.937903	0.862396	0.845231	0.877797
503				0.862396	0.845231	0.877797
504	0.925818	0.911494	0.937903	0.862396	0.845231	0.877797
505	0.925818	0.911494	0.937903	0.862396	0.845231	0.877797
506	0.925818	0.911494	0.937903	0.862396	0.845231	0.877797
508				0.861716	0.84451	0.877159
509	0.925818	0.911494	0.937903
510				0.861716	0.84451	0.877159
511	0.925818	0.911494	0.937903
512	0.925818	0.911494	0.937903	0.861716	0.84451	0.877159
513				0.861716	0.84451	0.877159
514				0.861716	0.84451	0.877159
516	0.925818	0.911494	0.937903	0.861716	0.84451	0.877159
517	0.925818	0.911494	0.937903	0.861716	0.84451	0.877159
518	0.925818	0.911494	0.937903	0.861716	0.84451	0.877159
519	0.925818	0.911494	0.937903	0.86103	0.843782	0.876515
520	0.925818	0.911494	0.937903	0.86103	0.843782	0.876515
521	0.925818	0.911494	0.937903	0.860342	0.843052	0.87587
522	0.925818	0.911494	0.937903	0.860342	0.843052	0.87587
523	0.925818	0.911494	0.937903
524	0.925818	0.911494	0.937903
525	0.925818	0.911494	0.937903	0.859654	0.842322	0.875225
526	0.925818	0.911494	0.937903	0.858966	0.841592	0.874579
527	0.925818	0.911494	0.937903
528	0.924872	0.910427	0.937068	0.858966	0.841592	0.874579
529	0.923926	0.909361	0.936233	0.858275	0.840859	0.87393
530	0.923926	0.909361	0.936233
531	0.922978	0.908293	0.935395
532	0.922978	0.908293	0.935395
533	0.922978	0.908293	0.935395
534	0.922978	0.908293	0.935395	0.858275	0.840859	0.87393
535	0.922978	0.908293	0.935395
536	0.922978	0.908293	0.935395
538	0.922978	0.908293	0.935395
539	0.922978	0.908293	0.935395
540	0.922978	0.908293	0.935395	0.858275	0.840859	0.87393
541	0.922978	0.908293	0.935395	0.857583	0.840125	0.873281
542	0.922978	0.908293	0.935395
543	0.922978	0.908293	0.935395	0.857583	0.840125	0.873281
544	0.922978	0.908293	0.935395
545	0.922978	0.908293	0.935395	0.857583	0.840125	0.873281
546	0.922	0.907189	0.934533
547	0.922	0.907189	0.934533	0.857583	0.840125	0.873281
548	0.922	0.907189	0.934533
549	0.921019	0.906083	0.933667
550				0.856889	0.839389	0.872629
552	0.921019	0.906083	0.933667	0.856194	0.838653	0.871977
553	0.921019	0.906083	0.933667
554	0.921019	0.906083	0.933667	0.856194	0.838653	0.871977
555	0.921019	0.906083	0.933667	0.856194	0.838653	0.871977
556	0.921019	0.906083	0.933667	0.855497	0.837913	0.871322
557	0.921019	0.906083	0.933667
558	0.921019	0.906083	0.933667
560				0.855497	0.837913	0.871322
561				0.854799	0.837173	0.870667
562				0.854799	0.837173	0.870667
563	0.921019	0.906083	0.933667	0.854098	0.83643	0.870009
565	0.920026	0.904962	0.932791
566	0.920026	0.904962	0.932791	0.853397	0.835687	0.869351
568	0.91903	0.903839	0.931912
570				0.853397	0.835687	0.869351
571				0.853397	0.835687	0.869351
572				0.852695	0.834943	0.868691
573	0.91903	0.903839	0.931912
574	0.91903	0.903839	0.931912	0.851993	0.834199	0.868031
575	0.91803	0.902713	0.931028	0.851993	0.834199	0.868031
576	0.917029	0.901586	0.930143	0.851993	0.834199	0.868031
577	0.917029	0.901586	0.930143	0.851993	0.834199	0.868031
578	0.917029	0.901586	0.930143	0.851993	0.834199	0.868031
579	0.917029	0.901586	0.930143	0.851993	0.834199	0.868031
580				0.851993	0.834199	0.868031
581	0.917029	0.901586	0.930143	0.851993	0.834199	0.868031
582	0.917029	0.901586	0.930143	0.851993	0.834199	0.868031
583	0.917029	0.901586	0.930143	0.851993	0.834199	0.868031
584	0.917029	0.901586	0.930143	0.851993	0.834199	0.868031
585	0.917029	0.901586	0.930143
587	0.917029	0.901586	0.930143
588	0.916012	0.900441	0.929244	0.851283	0.833446	0.867364
589	0.916012	0.900441	0.929244	0.851283	0.833446	0.867364
590	0.916012	0.900441	0.929244	0.851283	0.833446	0.867364
592	0.914989	0.899289	0.928339	0.851283	0.833446	0.867364
593	0.914989	0.899289	0.928339	0.851283	0.833446	0.867364
594	0.914989	0.899289	0.928339	0.851283	0.833446	0.867364
595	0.914989	0.899289	0.928339	0.850567	0.832686	0.866692
596	0.914989	0.899289	0.928339
597	0.91395	0.898119	0.927421
599	0.91395	0.898119	0.927421
600	0.91395	0.898119	0.927421
601	0.91395	0.898119	0.927421
602	0.91395	0.898119	0.927421
603	0.91395	0.898119	0.927421	0.849851	0.831927	0.86602
606	0.91395	0.898119	0.927421	0.849134	0.831167	0.865347
607				0.848417	0.830407	0.864673
608	0.91395	0.898119	0.927421	0.848417	0.830407	0.864673
609	0.91395	0.898119	0.927421	0.847698	0.829645	0.863997
610	0.912896	0.896931	0.92649
611	0.912896	0.896931	0.92649
613	0.912896	0.896931	0.92649	0.846978	0.828882	0.863321
614	0.912896	0.896931	0.92649
615	0.912896	0.896931	0.92649
616	0.912896	0.896931	0.92649	0.846978	0.828882	0.863321
617				0.846258	0.828119	0.862644
618	0.912896	0.896931	0.92649	0.846258	0.828119	0.862644
620	0.912896	0.896931	0.92649
621	0.912896	0.896931	0.92649	0.845537	0.827356	0.861967
623	0.912896	0.896931	0.92649
624	0.912896	0.896931	0.92649
625	0.912896	0.896931	0.92649	0.845537	0.827356	0.861967
626	0.912896	0.896931	0.92649	0.844815	0.826591	0.861288
627	0.912896	0.896931	0.92649	0.844815	0.826591	0.861288
628	0.912896	0.896931	0.92649	0.844815	0.826591	0.861288
629	0.911817	0.895712	0.925538	0.844815	0.826591	0.861288
630	0.911817	0.895712	0.925538	0.84409	0.825822	0.860606
631	0.911817	0.895712	0.925538	0.843363	0.825053	0.859923
632	0.911817	0.895712	0.925538	0.842636	0.824283	0.859239
633	0.911817	0.895712	0.925538	0.842636	0.824283	0.859239
634	0.911817	0.895712	0.925538	0.841908	0.823512	0.858554
635	0.911817	0.895712	0.925538	0.841908	0.823512	0.858554
636	0.911817	0.895712	0.925538
637	0.911817	0.895712	0.925538
638				0.841908	0.823512	0.858554
640	0.911817	0.895712	0.925538	0.841178	0.822739	0.857868
641	0.911817	0.895712	0.925538	0.841178	0.822739	0.857868
642				0.841178	0.822739	0.857868
644				0.841178	0.822739	0.857868
645	0.911817	0.895712	0.925538	0.841178	0.822739	0.857868
646	0.911817	0.895712	0.925538	0.840443	0.821961	0.857176
647	0.911817	0.895712	0.925538
648	0.911817	0.895712	0.925538
649	0.911817	0.895712	0.925538
652	0.910703	0.894451	0.92456
653	0.910703	0.894451	0.92456	0.840443	0.821961	0.857176
654	0.909586	0.893186	0.923576	0.840443	0.821961	0.857176
655	0.909586	0.893186	0.923576	0.840443	0.821961	0.857176
656	0.909586	0.893186	0.923576	0.840443	0.821961	0.857176
657	0.909586	0.893186	0.923576	0.840443	0.821961	0.857176
659	0.909586	0.893186	0.923576
660	0.909586	0.893186	0.923576
661	0.909586	0.893186	0.923576	0.840443	0.821961	0.857176
662	0.909586	0.893186	0.923576	0.840443	0.821961	0.857176
663	0.909586	0.893186	0.923576	0.839701	0.821174	0.856478
664	0.909586	0.893186	0.923576	0.838958	0.820388	0.85578
665	0.909586	0.893186	0.923576
666	0.909586	0.893186	0.923576	0.838958	0.820388	0.85578
667	0.909586	0.893186	0.923576	0.838958	0.820388	0.85578
668	0.908442	0.891889	0.922571
669				0.838958	0.820388	0.85578
670	0.906154	0.8893	0.920556	0.838958	0.820388	0.85578
672	0.906154	0.8893	0.920556	0.838958	0.820388	0.85578
673	0.906154	0.8893	0.920556	0.838212	0.819597	0.855079
674	0.906154	0.8893	0.920556
675				0.838212	0.819597	0.855079
676	0.906154	0.8893	0.920556
677	0.905001	0.887998	0.91954	0.838212	0.819597	0.855079
678				0.837462	0.818802	0.854374
679				0.837462	0.818802	0.854374
680	0.905001	0.887998	0.91954	0.837462	0.818802	0.854374
681	0.905001	0.887998	0.91954	0.837462	0.818802	0.854374
682	0.905001	0.887998	0.91954
683				0.837462	0.818802	0.854374
684	0.905001	0.887998	0.91954	0.837462	0.818802	0.854374
685	0.905001	0.887998	0.91954	0.836705	0.818	0.853663
686	0.905001	0.887998	0.91954	0.836705	0.818	0.853663
687	0.905001	0.887998	0.91954	0.836705	0.818	0.853663
688	0.905001	0.887998	0.91954	0.836705	0.818	0.853663
689	0.905001	0.887998	0.91954
691				0.835944	0.817193	0.852948
692	0.905001	0.887998	0.91954	0.835944	0.817193	0.852948
693				0.835944	0.817193	0.852948
694	0.905001	0.887998	0.91954
695	0.905001	0.887998	0.91954	0.835944	0.817193	0.852948
696				0.835944	0.817193	0.852948
697	0.905001	0.887998	0.91954
698	0.905001	0.887998	0.91954
699	0.905001	0.887998	0.91954
701	0.905001	0.887998	0.91954	0.835179	0.816381	0.852229
702	0.905001	0.887998	0.91954
703	0.905001	0.887998	0.91954
704	0.905001	0.887998	0.91954	0.834413	0.815569	0.85151
706	0.903799	0.886634	0.918485	0.833647	0.814757	0.85079
707	0.903799	0.886634	0.918485	0.833647	0.814757	0.85079
708	0.903799	0.886634	0.918485	0.833647	0.814757	0.85079
709	0.903799	0.886634	0.918485	0.832878	0.813943	0.850068
710				0.832878	0.813943	0.850068
712				0.832107	0.813125	0.849343
713	0.903799	0.886634	0.918485
714	0.903799	0.886634	0.918485
715				0.832107	0.813125	0.849343
716				0.831333	0.812304	0.848615
717	0.903799	0.886634	0.918485	0.831333	0.812304	0.848615
718	0.903799	0.886634	0.918485	0.831333	0.812304	0.848615
719	0.903799	0.886634	0.918485	0.831333	0.812304	0.848615
720	0.903799	0.886634	0.918485
721	0.903799	0.886634	0.918485
722	0.903799	0.886634	0.918485	0.830556	0.811481	0.847886
723				0.829004	0.809836	0.846426
724	0.903799	0.886634	0.918485	0.829004	0.809836	0.846426
726	0.903799	0.886634	0.918485	0.828227	0.809013	0.845696
728				0.828227	0.809013	0.845696
729	0.903799	0.886634	0.918485	0.827449	0.80819	0.844964
730				0.827449	0.80819	0.844964
731				0.827449	0.80819	0.844964
732	0.903799	0.886634	0.918485	0.827449	0.80819	0.844964
733	0.903799	0.886634	0.918485	0.827449	0.80819	0.844964
734	0.903799	0.886634	0.918485	0.827449	0.80819	0.844964
735	0.903799	0.886634	0.918485
737	0.903799	0.886634	0.918485	0.827449	0.80819	0.844964
739				0.826663	0.807357	0.844225
740				0.825875	0.806522	0.843484
741				0.825875	0.806522	0.843484
742	0.903799	0.886634	0.918485	0.825087	0.805687	0.842742
743	0.903799	0.886634	0.918485	0.825087	0.805687	0.842742
744	0.90254	0.885197	0.917386	0.825087	0.805687	0.842742
745				0.825087	0.805687	0.842742
747				0.825087	0.805687	0.842742
748				0.825087	0.805687	0.842742
749				0.822695	0.803153	0.840494
750				0.821897	0.802308	0.839743
751	0.90254	0.885197	0.917386
752				0.821897	0.802308	0.839743
753	0.90254	0.885197	0.917386
754	0.90254	0.885197	0.917386	0.821897	0.802308	0.839743
756	0.901267	0.883745	0.916275	0.821897	0.802308	0.839743
757	0.901267	0.883745	0.916275
758	0.901267	0.883745	0.916275
759	0.901267	0.883745	0.916275
761	0.901267	0.883745	0.916275
764	0.901267	0.883745	0.916275	0.821897	0.802308	0.839743
766	0.901267	0.883745	0.916275
767	0.901267	0.883745	0.916275	0.821095	0.801458	0.838989
768	0.901267	0.883745	0.916275
769				0.821095	0.801458	0.838989
770	0.901267	0.883745	0.916275	0.820292	0.800607	0.838233
771	0.901267	0.883745	0.916275
774	0.901267	0.883745	0.916275
776	0.899951	0.882239	0.915129
777				0.820292	0.800607	0.838233
778	0.899951	0.882239	0.915129	0.820292	0.800607	0.838233
779	0.899951	0.882239	0.915129
781	0.89863	0.880728	0.913977	0.819486	0.799754	0.837475
782	0.89863	0.880728	0.913977
784	0.89863	0.880728	0.913977
785	0.89863	0.880728	0.913977	0.819486	0.799754	0.837475
786				0.819486	0.799754	0.837475
787				0.818678	0.798898	0.836715
788	0.89863	0.880728	0.913977	0.817869	0.798042	0.835954
790	0.897297	0.879204	0.912814	0.817869	0.798042	0.835954
791	0.897297	0.879204	0.912814	0.817059	0.797185	0.835192
792	0.897297	0.879204	0.912814	0.816248	0.796326	0.834428
793				0.816248	0.796326	0.834428
794	0.897297	0.879204	0.912814	0.816248	0.796326	0.834428
798	0.897297	0.879204	0.912814
799	0.897297	0.879204	0.912814	0.816248	0.796326	0.834428
800				0.815431	0.795462	0.83366
801	0.897297	0.879204	0.912814	0.815431	0.795462	0.83366
802				0.815431	0.795462	0.83366
803	0.897297	0.879204	0.912814
804	0.897297	0.879204	0.912814
805	0.897297	0.879204	0.912814
806	0.897297	0.879204	0.912814	0.815431	0.795462	0.83366
807	0.897297	0.879204	0.912814	0.815431	0.795462	0.83366
808	0.897297	0.879204	0.912814
811	0.897297	0.879204	0.912814
812	0.897297	0.879204	0.912814	0.815431	0.795462	0.83366
813	0.897297	0.879204	0.912814
814	0.897297	0.879204	0.912814	0.814609	0.79459	0.832886
815	0.897297	0.879204	0.912814	0.813785	0.793718	0.832111
816	0.895916	0.877622	0.911615	0.813785	0.793718	0.832111
817				0.81296	0.792845	0.831335
818	0.895916	0.877622	0.911615
819				0.812135	0.791972	0.830558
820	0.895916	0.877622	0.911615	0.811309	0.791098	0.82978
821	0.895916	0.877622	0.911615
823	0.895916	0.877622	0.911615
825				0.811309	0.791098	0.82978
826	0.895916	0.877622	0.911615
827	0.895916	0.877622	0.911615	0.811309	0.791098	0.82978
828	0.895916	0.877622	0.911615
829				0.811309	0.791098	0.82978
830	0.895916	0.877622	0.911615	0.811309	0.791098	0.82978
833	0.895916	0.877622	0.911615
834	0.894512	0.87601	0.910395
835				0.811309	0.791098	0.82978
836				0.811309	0.791098	0.82978
837	0.894512	0.87601	0.910395
838	0.894512	0.87601	0.910395	0.811309	0.791098	0.82978
839	0.893101	0.874394	0.909168	0.811309	0.791098	0.82978
840	0.89169	0.87278	0.907939	0.811309	0.791098	0.82978
841	0.89169	0.87278	0.907939	0.811309	0.791098	0.82978
842	0.89169	0.87278	0.907939
843	0.89169	0.87278	0.907939	0.811309	0.791098	0.82978
844				0.809634	0.789325	0.828204
846	0.89169	0.87278	0.907939
848	0.89169	0.87278	0.907939	0.809634	0.789325	0.828204
850				0.808795	0.788435	0.827414
852				0.808795	0.788435	0.827414
853	0.89169	0.87278	0.907939	0.808795	0.788435	0.827414
854	0.89169	0.87278	0.907939
855	0.89169	0.87278	0.907939
856				0.807953	0.787544	0.826622
857	0.89169	0.87278	0.907939	0.807111	0.786654	0.825829
859	0.890247	0.871128	0.906683	0.807111	0.786654	0.825829
860	0.888802	0.869476	0.905424
861	0.888802	0.869476	0.905424
862	0.888802	0.869476	0.905424	0.807111	0.786654	0.825829
863				0.805425	0.784869	0.824241
864				0.804581	0.783978	0.823446
865	0.888802	0.869476	0.905424
866	0.888802	0.869476	0.905424
867	0.888802	0.869476	0.905424	0.804581	0.783978	0.823446
868	0.888802	0.869476	0.905424	0.804581	0.783978	0.823446
869	0.888802	0.869476	0.905424
870	0.888802	0.869476	0.905424
871	0.888802	0.869476	0.905424	0.804581	0.783978	0.823446
872	0.888802	0.869476	0.905424	0.804581	0.783978	0.823446
873	0.888802	0.869476	0.905424
874	0.888802	0.869476	0.905424	0.804581	0.783978	0.823446
875	0.888802	0.869476	0.905424	0.804581	0.783978	0.823446
876	0.888802	0.869476	0.905424	0.804581	0.783978	0.823446
877				0.804581	0.783978	0.823446
878				0.80373	0.783077	0.822644
880	0.888802	0.869476	0.905424
881				0.80373	0.783077	0.822644
883	0.888802	0.869476	0.905424	0.802876	0.782173	0.82184
884	0.888802	0.869476	0.905424	0.802021	0.781269	0.821035
886	0.888802	0.869476	0.905424
887	0.888802	0.869476	0.905424
889	0.888802	0.869476	0.905424	0.802021	0.781269	0.821035
890	0.888802	0.869476	0.905424
891	0.888802	0.869476	0.905424	0.800307	0.779456	0.81942
892	0.888802	0.869476	0.905424	0.79945	0.778551	0.818612
893				0.798593	0.777645	0.817804
894	0.888802	0.869476	0.905424	0.796023	0.774931	0.815379
895				0.796023	0.774931	0.815379
896	0.888802	0.869476	0.905424	0.795164	0.774024	0.814569
897	0.888802	0.869476	0.905424	0.795164	0.774024	0.814569
899	0.888802	0.869476	0.905424
900				0.794303	0.773116	0.813757
901	0.888802	0.869476	0.905424	0.793443	0.772208	0.812944
902				0.793443	0.772208	0.812944
904	0.888802	0.869476	0.905424
905	0.888802	0.869476	0.905424
907				0.793443	0.772208	0.812944
908	0.888802	0.869476	0.905424	0.793443	0.772208	0.812944
909	0.888802	0.869476	0.905424
910	0.888802	0.869476	0.905424
912				0.793443	0.772208	0.812944
913	0.888802	0.869476	0.905424	0.792577	0.771293	0.812127
915	0.888802	0.869476	0.905424	0.792577	0.771293	0.812127
916	0.888802	0.869476	0.905424	0.792577	0.771293	0.812127
917	0.888802	0.869476	0.905424	0.791706	0.770374	0.811305
919				0.791706	0.770374	0.811305
920	0.888802	0.869476	0.905424
922	0.887221	0.867645	0.904062
923				0.791706	0.770374	0.811305
924	0.887221	0.867645	0.904062
925				0.790832	0.769451	0.81048
926	0.887221	0.867645	0.904062
927				0.789958	0.768529	0.809655
928				0.789958	0.768529	0.809655
929	0.887221	0.867645	0.904062
932	0.887221	0.867645	0.904062	0.789958	0.768529	0.809655
933				0.789958	0.768529	0.809655
934	0.887221	0.867645	0.904062	0.789958	0.768529	0.809655
935	0.887221	0.867645	0.904062
936	0.887221	0.867645	0.904062	0.789958	0.768529	0.809655
937	0.885604	0.865773	0.902672
938	0.885604	0.865773	0.902672	0.789958	0.768529	0.809655
939	0.885604	0.865773	0.902672	0.789958	0.768529	0.809655
940				0.789958	0.768529	0.809655
941	0.885604	0.865773	0.902672	0.789958	0.768529	0.809655
942				0.789074	0.767596	0.808821
946	0.885604	0.865773	0.902672	0.789074	0.767596	0.808821
948	0.885604	0.865773	0.902672	0.78819	0.766662	0.807987
949				0.78819	0.766662	0.807987
951	0.885604	0.865773	0.902672	0.787302	0.765725	0.807149
952				0.787302	0.765725	0.807149
953	0.885604	0.865773	0.902672	0.787302	0.765725	0.807149
954	0.885604	0.865773	0.902672	0.787302	0.765725	0.807149
955				0.787302	0.765725	0.807149
956				0.786408	0.764781	0.806306
959				0.785514	0.763836	0.805462
960	0.885604	0.865773	0.902672
962	0.885604	0.865773	0.902672	0.784618	0.762891	0.804616
963	0.885604	0.865773	0.902672	0.784618	0.762891	0.804616
964				0.784618	0.762891	0.804616
966				0.784618	0.762891	0.804616
967	0.885604	0.865773	0.902672
968	0.885604	0.865773	0.902672
970	0.885604	0.865773	0.902672	0.784618	0.762891	0.804616
971				0.784618	0.762891	0.804616
972	0.885604	0.865773	0.902672
973				0.783717	0.761939	0.803766
974	0.885604	0.865773	0.902672	0.783717	0.761939	0.803766
975				0.782815	0.760987	0.802915
976	0.885604	0.865773	0.902672
977	0.885604	0.865773	0.902672
978				0.782815	0.760987	0.802915
979	0.883895	0.863777	0.901213
981	0.883895	0.863777	0.901213
982	0.883895	0.863777	0.901213	0.782815	0.760987	0.802915
983	0.883895	0.863777	0.901213
987	0.882172	0.86177	0.899739	0.782815	0.760987	0.802915
988	0.880439	0.859754	0.898255	0.782815	0.760987	0.802915
990	0.880439	0.859754	0.898255	0.782815	0.760987	0.802915
991	0.880439	0.859754	0.898255	0.781908	0.76003	0.802059
994	0.880439	0.859754	0.898255
996	0.880439	0.859754	0.898255
999	0.880439	0.859754	0.898255
1001	0.880439	0.859754	0.898255
1002	0.880439	0.859754	0.898255
1003				0.781908	0.76003	0.802059
1004	0.880439	0.859754	0.898255	0.781908	0.76003	0.802059
1005	0.880439	0.859754	0.898255
1006	0.880439	0.859754	0.898255
1008				0.781908	0.76003	0.802059
1009	0.880439	0.859754	0.898255
1010				0.780996	0.759066	0.801198
1011				0.780996	0.759066	0.801198
1012				0.780996	0.759066	0.801198
1014				0.780996	0.759066	0.801198
1015	0.880439	0.859754	0.898255	0.780996	0.759066	0.801198
1016	0.880439	0.859754	0.898255	0.780996	0.759066	0.801198
1017	0.880439	0.859754	0.898255
1018				0.780996	0.759066	0.801198
1019				0.780996	0.759066	0.801198
1021				0.780071	0.758088	0.800326
1022	0.880439	0.859754	0.898255	0.780071	0.758088	0.800326
1023				0.780071	0.758088	0.800326
1025	0.880439	0.859754	0.898255	0.780071	0.758088	0.800326
1026	0.878597	0.857595	0.89669
1027	0.878597	0.857595	0.89669
1030	0.878597	0.857595	0.89669	0.780071	0.758088	0.800326
1031	0.878597	0.857595	0.89669	0.780071	0.758088	0.800326
1033	0.878597	0.857595	0.89669
1034	0.878597	0.857595	0.89669	0.780071	0.758088	0.800326
1035				0.779137	0.757101	0.799447
1036	0.878597	0.857595	0.89669
1037	0.878597	0.857595	0.89669
1038	0.878597	0.857595	0.89669
1039	0.878597	0.857595	0.89669	0.778204	0.756115	0.798567
1041	0.876699	0.855366	0.895081
1042				0.778204	0.756115	0.798567
1044	0.876699	0.855366	0.895081
1045				0.778204	0.756115	0.798567
1046				0.777268	0.755125	0.797684
1047	0.876699	0.855366	0.895081
1049	0.876699	0.855366	0.895081
1050	0.876699	0.855366	0.895081	0.777268	0.755125	0.797684
1051	0.876699	0.855366	0.895081
1052	0.876699	0.855366	0.895081	0.777268	0.755125	0.797684
1053				0.777268	0.755125	0.797684
1055				0.775388	0.753138	0.795912
1057	0.876699	0.855366	0.895081	0.774448	0.752145	0.795026
1058				0.773508	0.751153	0.794139
1059				0.773508	0.751153	0.794139
1060				0.773508	0.751153	0.794139
1061	0.876699	0.855366	0.895081	0.773508	0.751153	0.794139
1062				0.773508	0.751153	0.794139
1063				0.773508	0.751153	0.794139
1064	0.876699	0.855366	0.895081	0.773508	0.751153	0.794139
1065				0.773508	0.751153	0.794139
1068				0.773508	0.751153	0.794139
1071				0.773508	0.751153	0.794139
1073				0.773508	0.751153	0.794139
1074	0.876699	0.855366	0.895081
1075	0.876699	0.855366	0.895081	0.773508	0.751153	0.794139
1078	0.876699	0.855366	0.895081
1080				0.773508	0.751153	0.794139
1083	0.876699	0.855366	0.895081	0.773508	0.751153	0.794139
1086	0.876699	0.855366	0.895081
1087	0.876699	0.855366	0.895081	0.772548	0.750136	0.793234
1090				0.772548	0.750136	0.793234
1091				0.772548	0.750136	0.793234
1092				0.771584	0.749117	0.792326
1093	0.876699	0.855366	0.895081
1094	0.876699	0.855366	0.895081	0.771584	0.749117	0.792326
1096				0.771584	0.749117	0.792326
1097	0.874698	0.852999	0.893395	0.771584	0.749117	0.792326
1098	0.874698	0.852999	0.893395	0.771584	0.749117	0.792326
1099	0.874698	0.852999	0.893395
1100	0.872682	0.850622	0.891694	0.771584	0.749117	0.792326
1101	0.872682	0.850622	0.891694	0.771584	0.749117	0.792326
1102	0.872682	0.850622	0.891694	0.771584	0.749117	0.792326
1103	0.872682	0.850622	0.891694	0.770609	0.748085	0.791408
1104				0.770609	0.748085	0.791408
1105				0.770609	0.748085	0.791408
1106	0.872682	0.850622	0.891694
1107	0.872682	0.850622	0.891694	0.769631	0.74705	0.790487
1108				0.769631	0.74705	0.790487
1110	0.872682	0.850622	0.891694	0.768652	0.746014	0.789565
1111				0.768652	0.746014	0.789565
1112				0.76767	0.744975	0.78864
1114	0.870629	0.8482	0.889961
1116				0.76767	0.744975	0.78864
1117				0.766687	0.743936	0.787714
1119	0.870629	0.8482	0.889961
1120				0.765704	0.742896	0.786788
1121	0.870629	0.8482	0.889961	0.765704	0.742896	0.786788
1122				0.765704	0.742896	0.786788
1123				0.765704	0.742896	0.786788
1124	0.870629	0.8482	0.889961
1125	0.870629	0.8482	0.889961
1126	0.870629	0.8482	0.889961
1128	0.870629	0.8482	0.889961	0.765704	0.742896	0.786788
1129	0.870629	0.8482	0.889961
1130	0.870629	0.8482	0.889961
1134				0.765704	0.742896	0.786788
1135				0.764711	0.741846	0.785852
1136	0.870629	0.8482	0.889961
1137	0.870629	0.8482	0.889961	0.764711	0.741846	0.785852
1138				0.764711	0.741846	0.785852
1139	0.870629	0.8482	0.889961	0.764711	0.741846	0.785852
1142	0.870629	0.8482	0.889961
1143	0.870629	0.8482	0.889961
1144				0.764711	0.741846	0.785852
1145				0.764711	0.741846	0.785852
1147	0.870629	0.8482	0.889961
1148	0.868441	0.845599	0.88813	0.764711	0.741846	0.785852
1149	0.868441	0.845599	0.88813	0.764711	0.741846	0.785852
1150	0.868441	0.845599	0.88813
1151	0.868441	0.845599	0.88813	0.764711	0.741846	0.785852
1154	0.868441	0.845599	0.88813	0.764711	0.741846	0.785852
1155				0.764711	0.741846	0.785852
1156	0.868441	0.845599	0.88813
1157	0.868441	0.845599	0.88813
1158	0.868441	0.845599	0.88813
1159				0.763698	0.740773	0.7849
1160	0.868441	0.845599	0.88813
1161	0.868441	0.845599	0.88813
1162				0.763698	0.740773	0.7849
1163	0.868441	0.845599	0.88813
1164	0.868441	0.845599	0.88813	0.762684	0.739698	0.783945
1165	0.868441	0.845599	0.88813	0.762684	0.739698	0.783945
1166				0.761667	0.738621	0.782989
1170	0.868441	0.845599	0.88813	0.761667	0.738621	0.782989
1171	0.868441	0.845599	0.88813	0.760647	0.737542	0.782029
1172				0.760647	0.737542	0.782029
1173				0.759626	0.736461	0.781068
1174	0.868441	0.845599	0.88813	0.758605	0.73538	0.780106
1175				0.757584	0.7343	0.779145
1177	0.868441	0.845599	0.88813	0.757584	0.7343	0.779145
1178				0.757584	0.7343	0.779145
1179				0.756559	0.733216	0.778179
1180				0.756559	0.733216	0.778179
1181	0.868441	0.845599	0.88813	0.756559	0.733216	0.778179
1183				0.756559	0.733216	0.778179
1184				0.756559	0.733216	0.778179
1185				0.756559	0.733216	0.778179
1187	0.868441	0.845599	0.88813
1188	0.868441	0.845599	0.88813
1189	0.866094	0.842781	0.886186
1190	0.863741	0.839967	0.884229
1191	0.863741	0.839967	0.884229	0.756559	0.733216	0.778179
1192	0.863741	0.839967	0.884229
1194				0.755522	0.732117	0.777202
1195				0.754482	0.731017	0.776224
1197	0.863741	0.839967	0.884229
1199	0.863741	0.839967	0.884229
1200				0.753443	0.729917	0.775245
1204				0.753443	0.729917	0.775245
1205				0.753443	0.729917	0.775245
1206				0.752399	0.728813	0.774262
1207	0.863741	0.839967	0.884229
1209	0.863741	0.839967	0.884229
1210	0.863741	0.839967	0.884229	0.751356	0.72771	0.773279
1212	0.863741	0.839967	0.884229	0.750312	0.726606	0.772295
1213				0.750312	0.726606	0.772295
1214				0.750312	0.726606	0.772295
1217	0.863741	0.839967	0.884229	0.749266	0.7255	0.771309
1218				0.749266	0.7255	0.771309
1219	0.863741	0.839967	0.884229	0.749266	0.7255	0.771309
1220				0.746104	0.722158	0.768329
1221	0.863741	0.839967	0.884229
1224	0.863741	0.839967	0.884229
1228				0.746104	0.722158	0.768329
1229	0.863741	0.839967	0.884229
1230	0.863741	0.839967	0.884229
1232	0.863741	0.839967	0.884229
1234	0.863741	0.839967	0.884229	0.746104	0.722158	0.768329
1236	0.863741	0.839967	0.884229	0.746104	0.722158	0.768329
1240	0.863741	0.839967	0.884229
1241	0.863741	0.839967	0.884229
1248	0.863741	0.839967	0.884229
1249				0.746104	0.722158	0.768329
1250	0.863741	0.839967	0.884229	0.746104	0.722158	0.768329
1254	0.863741	0.839967	0.884229
1255	0.863741	0.839967	0.884229	0.745042	0.721035	0.767327
1260				0.745042	0.721035	0.767327
1261				0.745042	0.721035	0.767327
1267	0.863741	0.839967	0.884229
1269				0.745042	0.721035	0.767327
1270				0.745042	0.721035	0.767327
1271	0.861185	0.836875	0.882131
1272	0.861185	0.836875	0.882131
1273	0.861185	0.836875	0.882131
1274				0.745042	0.721035	0.767327
1275				0.74397	0.719901	0.766317
1277				0.74397	0.719901	0.766317
1281				0.74397	0.719901	0.766317
1282				0.742895	0.718764	0.765304
1283	0.861185	0.836875	0.882131
1284	0.861185	0.836875	0.882131
1287	0.861185	0.836875	0.882131
1288				0.742895	0.718764	0.765304
1290				0.741816	0.717624	0.764288
1291				0.740738	0.716485	0.763271
1294				0.740738	0.716485	0.763271
1295				0.739657	0.715342	0.762251
1296	0.858583	0.833731	0.879991
1300				0.739657	0.715342	0.762251
1302				0.739657	0.715342	0.762251
1303				0.739657	0.715342	0.762251
1304				0.739657	0.715342	0.762251
1305	0.858583	0.833731	0.879991
1306	0.858583	0.833731	0.879991
1307	0.858583	0.833731	0.879991	0.739657	0.715342	0.762251
1308	0.858583	0.833731	0.879991
1312	0.858583	0.833731	0.879991
1314				0.739657	0.715342	0.762251
1316				0.739657	0.715342	0.762251
1317	0.858583	0.833731	0.879991	0.739657	0.715342	0.762251
1318				0.739657	0.715342	0.762251
1321				0.739657	0.715342	0.762251
1322	0.858583	0.833731	0.879991
1323				0.739657	0.715342	0.762251
1324				0.738549	0.71417	0.761209
1325	0.855892	0.830473	0.877783	0.738549	0.71417	0.761209
1327	0.855892	0.830473	0.877783	0.738549	0.71417	0.761209
1332	0.855892	0.830473	0.877783
1336	0.855892	0.830473	0.877783
1339	0.855892	0.830473	0.877783
1342				0.737439	0.712994	0.760164
1343	0.855892	0.830473	0.877783	0.736328	0.711819	0.759118
1344				0.735218	0.710645	0.758072
1348	0.855892	0.830473	0.877783	0.734107	0.70947	0.757025
1351	0.855892	0.830473	0.877783
1355	0.853131	0.827132	0.875517
1358	0.853131	0.827132	0.875517
1360				0.734107	0.70947	0.757025
1361				0.734107	0.70947	0.757025
1365				0.734107	0.70947	0.757025
1371	0.853131	0.827132	0.875517
1373				0.734107	0.70947	0.757025
1376				0.73299	0.708289	0.755972
1378	0.853131	0.827132	0.875517	0.73299	0.708289	0.755972
1379	0.853131	0.827132	0.875517
1380	0.850315	0.823729	0.873204
1385	0.850315	0.823729	0.873204
1388				0.731871	0.707106	0.754917
1389	0.850315	0.823729	0.873204
1390	0.847471	0.820304	0.870859	0.731871	0.707106	0.754917
1391				0.73075	0.705921	0.753861
1393	0.847471	0.820304	0.870859
1394				0.73075	0.705921	0.753861
1395	0.847471	0.820304	0.870859	0.73075	0.705921	0.753861
1396	0.847471	0.820304	0.870859
1398	0.847471	0.820304	0.870859
1399				0.73075	0.705921	0.753861
1401	0.847471	0.820304	0.870859	0.73075	0.705921	0.753861
1402	0.844559	0.816797	0.868457	0.73075	0.705921	0.753861
1403	0.844559	0.816797	0.868457	0.73075	0.705921	0.753861
1404	0.841637	0.813294	0.866036	0.729608	0.704713	0.752786
1405	0.841637	0.813294	0.866036
1409	0.841637	0.813294	0.866036	0.728466	0.703505	0.75171
1412				0.728466	0.703505	0.75171
1414				0.728466	0.703505	0.75171
1415	0.841637	0.813294	0.866036
1416				0.728466	0.703505	0.75171
1420				0.728466	0.703505	0.75171
1422	0.841637	0.813294	0.866036	0.728466	0.703505	0.75171
1423				0.727314	0.702285	0.750625
1426	0.841637	0.813294	0.866036	0.727314	0.702285	0.750625
1427				0.727314	0.702285	0.750625
1429	0.841637	0.813294	0.866036
1431				0.726152	0.701055	0.749532
1432	0.841637	0.813294	0.866036	0.72499	0.699825	0.748438
1433	0.841637	0.813294	0.866036
1436	0.841637	0.813294	0.866036	0.723828	0.698596	0.747343
1438				0.723828	0.698596	0.747343
1439				0.722662	0.697364	0.746246
1440	0.838609	0.809657	0.863534	0.722662	0.697364	0.746246
1441	0.838609	0.809657	0.863534	0.722662	0.697364	0.746246
1442	0.838609	0.809657	0.863534	0.721493	0.696127	0.745144
1443				0.721493	0.696127	0.745144
1448	0.838609	0.809657	0.863534	0.721493	0.696127	0.745144
1449	0.838609	0.809657	0.863534
1450	0.838609	0.809657	0.863534	0.721493	0.696127	0.745144
1451	0.835515	0.805943	0.860974	0.721493	0.696127	0.745144
1453				0.720314	0.69488	0.744034
1454	0.835515	0.805943	0.860974	0.720314	0.69488	0.744034
1456				0.720314	0.69488	0.744034
1457	0.835515	0.805943	0.860974	0.720314	0.69488	0.744034
1458	0.832374	0.80218	0.858371
1459	0.832374	0.80218	0.858371
1462	0.832374	0.80218	0.858371
1463	0.829197	0.798386	0.85573
1464				0.720314	0.69488	0.744034
1466	0.829197	0.798386	0.85573
1467	0.829197	0.798386	0.85573
1468	0.829197	0.798386	0.85573
1470	0.825983	0.794557	0.853052
1471				0.720314	0.69488	0.744034
1472	0.825983	0.794557	0.853052
1473				0.719124	0.693619	0.742913
1474				0.719124	0.693619	0.742913
1475	0.825983	0.794557	0.853052
1476	0.825983	0.794557	0.853052
1477				0.719124	0.693619	0.742913
1479				0.717929	0.692355	0.741789
1480				0.717929	0.692355	0.741789
1484				0.717929	0.692355	0.741789
1485	0.825983	0.794557	0.853052
1486	0.825983	0.794557	0.853052
1487				0.717929	0.692355	0.741789
1489	0.825983	0.794557	0.853052
1490	0.825983	0.794557	0.853052	0.716722	0.691077	0.740653
1492				0.716722	0.691077	0.740653
1493	0.825983	0.794557	0.853052
1494	0.825983	0.794557	0.853052
1496				0.716722	0.691077	0.740653
1498				0.71551	0.689793	0.739512
1499	0.825983	0.794557	0.853052	0.71551	0.689793	0.739512
1502				0.71551	0.689793	0.739512
1503	0.825983	0.794557	0.853052
1504	0.825983	0.794557	0.853052
1505	0.825983	0.794557	0.853052
1506	0.825983	0.794557	0.853052
1508				0.71551	0.689793	0.739512
1510				0.71551	0.689793	0.739512
1511	0.825983	0.794557	0.853052
1513	0.825983	0.794557	0.853052
1516				0.71551	0.689793	0.739512
1520	0.825983	0.794557	0.853052
1523				0.71551	0.689793	0.739512
1524	0.825983	0.794557	0.853052
1526	0.825983	0.794557	0.853052	0.71551	0.689793	0.739512
1528	0.825983	0.794557	0.853052
1531	0.825983	0.794557	0.853052
1532	0.825983	0.794557	0.853052
1534	0.825983	0.794557	0.853052	0.71551	0.689793	0.739512
1536	0.825983	0.794557	0.853052	0.71551	0.689793	0.739512
1539	0.825983	0.794557	0.853052
1541	0.825983	0.794557	0.853052
1543	0.825983	0.794557	0.853052
1544	0.825983	0.794557	0.853052
1545				0.71551	0.689793	0.739512
1546				0.71551	0.689793	0.739512
1547				0.71551	0.689793	0.739512
1548				0.714268	0.688475	0.738346
1551	0.825983	0.794557	0.853052
1553				0.714268	0.688475	0.738346
1554	0.825983	0.794557	0.853052	0.714268	0.688475	0.738346
1555				0.714268	0.688475	0.738346
1562				0.714268	0.688475	0.738346
1564				0.714268	0.688475	0.738346
1568	0.825983	0.794557	0.853052	0.714268	0.688475	0.738346
1569				0.714268	0.688475	0.738346
1570	0.825983	0.794557	0.853052	0.714268	0.688475	0.738346
1571				0.714268	0.688475	0.738346
1572				0.714268	0.688475	0.738346
1573				0.714268	0.688475	0.738346
1574	0.825983	0.794557	0.853052	0.714268	0.688475	0.738346
1575				0.71299	0.687117	0.737148
1576				0.71299	0.687117	0.737148
1578				0.71299	0.687117	0.737148
1581				0.711707	0.685753	0.735947
1582	0.825983	0.794557	0.853052	0.711707	0.685753	0.735947
1583	0.825983	0.794557	0.853052
1585				0.711707	0.685753	0.735947
1589	0.825983	0.794557	0.853052
1592				0.711707	0.685753	0.735947
1593				0.710418	0.684382	0.734738
1595	0.825983	0.794557	0.853052
1596				0.710418	0.684382	0.734738
1597				0.709124	0.683007	0.733526
1599	0.825983	0.794557	0.853052
1600				0.709124	0.683007	0.733526
1602				0.709124	0.683007	0.733526
1603				0.707823	0.681624	0.732306
1605				0.706522	0.680241	0.731086
1606				0.706522	0.680241	0.731086
1607				0.706522	0.680241	0.731086
1608				0.706522	0.680241	0.731086
1609				0.706522	0.680241	0.731086
1610				0.705206	0.678842	0.729853
1619	0.825983	0.794557	0.853052
1620				0.705206	0.678842	0.729853
1621				0.705206	0.678842	0.729853
1623				0.705206	0.678842	0.729853
1624				0.70256	0.67603	0.727373
1625				0.70256	0.67603	0.727373
1627				0.70256	0.67603	0.727373
1629				0.70256	0.67603	0.727373
1630				0.70256	0.67603	0.727373
1632				0.701224	0.67461	0.726122
1633	0.825983	0.794557	0.853052
1636				0.701224	0.67461	0.726122
1638	0.825983	0.794557	0.853052
1639				0.701224	0.67461	0.726122
1642				0.699881	0.673182	0.724863
1644				0.699881	0.673182	0.724863
1647	0.825983	0.794557	0.853052
1653	0.825983	0.794557	0.853052
1654				0.699881	0.673182	0.724863
1655				0.699881	0.673182	0.724863
1657				0.69853	0.671745	0.723597
1659	0.825983	0.794557	0.853052	0.69853	0.671745	0.723597
1665				0.69853	0.671745	0.723597
1666				0.69853	0.671745	0.723597
1668				0.69853	0.671745	0.723597
1671	0.825983	0.794557	0.853052
1673				0.697165	0.670294	0.722319
1674	0.825983	0.794557	0.853052	0.697165	0.670294	0.722319
1676	0.825983	0.794557	0.853052
1678				0.697165	0.670294	0.722319
1679				0.695796	0.668837	0.721036
1680				0.694426	0.667381	0.719753
1681				0.694426	0.667381	0.719753
1682				0.694426	0.667381	0.719753
1687				0.693046	0.665914	0.718459
1688	0.825983	0.794557	0.853052
1689	0.825983	0.794557	0.853052	0.693046	0.665914	0.718459
1691	0.825983	0.794557	0.853052
1694	0.825983	0.794557	0.853052	0.693046	0.665914	0.718459
1695	0.825983	0.794557	0.853052
1700	0.821873	0.789418	0.849809
1705				0.693046	0.665914	0.718459
1709				0.691657	0.664437	0.717158
1712				0.691657	0.664437	0.717158
1713				0.688862	0.661466	0.71454
1715	0.821873	0.789418	0.849809
1716				0.688862	0.661466	0.71454
1719	0.821873	0.789418	0.849809
1720				0.687462	0.659979	0.713227
1722				0.687462	0.659979	0.713227
1723	0.821873	0.789418	0.849809	0.686059	0.658489	0.711911
1724				0.684653	0.656996	0.710592
1725	0.821873	0.789418	0.849809
1726				0.681836	0.654007	0.707947
1730				0.681836	0.654007	0.707947
1735				0.680424	0.65251	0.706622
1736				0.679012	0.651014	0.705295
1739	0.821873	0.789418	0.849809	0.679012	0.651014	0.705295
1742				0.679012	0.651014	0.705295
1743				0.677595	0.649512	0.703963
1745				0.677595	0.649512	0.703963
1747				0.676168	0.648	0.702622
1749	0.821873	0.789418	0.849809	0.676168	0.648	0.702622
1750	0.821873	0.789418	0.849809
1751				0.676168	0.648	0.702622
1755				0.674733	0.646479	0.701273
1757				0.673297	0.644958	0.699924
1758	0.821873	0.789418	0.849809	0.673297	0.644958	0.699924
1760	0.821873	0.789418	0.849809
1764				0.671858	0.643435	0.698571
1765	0.821873	0.789418	0.849809
1772				0.671858	0.643435	0.698571
1773				0.671858	0.643435	0.698571
1774				0.671858	0.643435	0.698571
1775	0.821873	0.789418	0.849809
1776				0.671858	0.643435	0.698571
1777	0.821873	0.789418	0.849809
1779				0.671858	0.643435	0.698571
1780	0.821873	0.789418	0.849809
1783				0.671858	0.643435	0.698571
1784				0.671858	0.643435	0.698571
1785				0.671858	0.643435	0.698571
1786				0.671858	0.643435	0.698571
1787	0.821873	0.789418	0.849809
1789				0.670382	0.641868	0.697185
1790	0.821873	0.789418	0.849809	0.668905	0.640302	0.695799
1791	0.821873	0.789418	0.849809
1793				0.668905	0.640302	0.695799
1794	0.821873	0.789418	0.849809	0.668905	0.640302	0.695799
1795				0.667419	0.638725	0.694404
1796				0.667419	0.638725	0.694404
1800	0.821873	0.789418	0.849809	0.667419	0.638725	0.694404
1804				0.667419	0.638725	0.694404
1805				0.665922	0.637138	0.692999
1809	0.821873	0.789418	0.849809	0.665922	0.637138	0.692999
1810	0.821873	0.789418	0.849809
1811				0.665922	0.637138	0.692999
1812	0.821873	0.789418	0.849809
1813				0.665922	0.637138	0.692999
1814				0.665922	0.637138	0.692999
1816				0.665922	0.637138	0.692999
1817	0.821873	0.789418	0.849809
1819				0.664405	0.635527	0.691576
1820	0.821873	0.789418	0.849809
1821	0.821873	0.789418	0.849809
1823				0.662888	0.633918	0.690153
1824				0.661368	0.632305	0.688726
1825				0.661368	0.632305	0.688726
1826	0.821873	0.789418	0.849809	0.661368	0.632305	0.688726
